# Supplementary material for: (Z)-1-(2,5-Dichloro-3-thien­yl)ethanone semicarbazone
Source: Acta Crystallogr Sect E Struct Rep Online. 2009 Jul 15;65(Pt 8):o1852–3. doi: 10.1107/S1600536809026567 (PMC2977384; doi:10.1107/S1600536809026567)
Supplement: Supplementary file 2 [file e-65-o1852-Isup2.hkl]

# 
# h,k,l, Fc-squared, Fo-squared, sigma(Fo-squared) and status flag 
# 
data_I
_shelx_title ' pa4m in C2/c (100K)' 
_shelx_refln_list_code          4 
_shelx_F_calc_maximum      402.02 
_exptl_crystal_F_000      1024.00 
_reflns_d_resolution_high  0.6482 
 
loop_ 
 _symmetry_equiv_pos_as_xyz 
 'x, y, z' 
 '-x, y, -z+1/2' 
 'x+1/2, y+1/2, z' 
 '-x+1/2, y+1/2, -z+1/2' 
 '-x, -y, -z' 
 'x, -y, z-1/2' 
 '-x+1/2, -y+1/2, -z' 
 'x+1/2, -y+1/2, z-1/2' 
 
_cell_length_a    13.0796 
_cell_length_b    10.4316 
_cell_length_c    14.4352 
_cell_angle_alpha  90.000 
_cell_angle_beta   94.599 
_cell_angle_gamma  90.000 
 
_shelx_F_squared_multiplier     1.000 
 
loop_ 
 _refln_index_h 
 _refln_index_k 
 _refln_index_l 
 _refln_F_squared_calc 
 _refln_F_squared_meas 
 _refln_F_squared_sigma 
 _refln_observed_status 
   2   0   0     5382.54     6014.12     58.72 o 
   4   0   0    11101.81    10302.82     83.16 o 
   6   0   0    10259.24    11570.06     96.85 o 
   8   0   0      918.21      805.70     19.04 o 
  10   0   0      895.97     1039.24     24.35 o 
  12   0   0      801.46      857.24     28.89 o 
  14   0   0      446.63      468.17     27.34 o 
  16   0   0     4316.51     4471.57    107.53 o 
  18   0   0      711.03      713.36     48.11 o 
   1   1   0      535.40      517.95     30.01 o 
   3   1   0      240.72      296.76      6.94 o 
   5   1   0     1552.91     1636.92     18.93 o 
   7   1   0     7852.30     8415.50     56.52 o 
   9   1   0       24.23       71.66      5.51 o 
  11   1   0      766.52      749.70     16.55 o 
  13   1   0      994.02      807.22     24.21 o 
  15   1   0      349.58      325.27     17.34 o 
  17   1   0      220.61      212.06     29.31 o 
  19   1   0     1598.97     1774.98     85.51 o 
   0   2   0      183.00      192.22      9.50 o 
   2   2   0      433.81      575.41     11.63 o 
   4   2   0      595.03      823.17     11.40 o 
   6   2   0       94.84      126.82      6.04 o 
   8   2   0    27740.04    29690.38    196.98 o 
  10   2   0      214.32      212.36     10.79 o 
  12   2   0     2974.37     3169.75     49.03 o 
  14   2   0      403.30      330.67     21.82 o 
  16   2   0      913.42      943.40     64.57 o 
  18   2   0      673.68      658.62     60.93 o 
   1   3   0   161616.27   162621.42   1206.89 o 
   3   3   0      258.98      140.43      7.23 o 
   5   3   0     9011.54     9093.93     72.46 o 
   7   3   0     2492.65     2603.99     37.17 o 
   9   3   0      126.19      158.02     11.08 o 
  11   3   0      228.28      254.63     20.96 o 
  13   3   0       12.64        8.01      9.16 o 
  15   3   0      791.40      618.13     46.06 o 
  17   3   0     1474.61     1428.65     68.64 o 
  19   3   0      397.23      585.13     66.07 o 
   0   4   0      597.48      484.86     20.45 o 
   2   4   0       62.29      105.70      5.66 o 
   4   4   0       72.06       61.78      4.63 o 
   6   4   0    13580.05    13587.51     98.22 o 
   8   4   0     5549.67     5125.09     59.50 o 
  10   4   0     1379.30     1383.49     43.93 o 
  12   4   0     3091.43     2968.36     58.86 o 
  14   4   0      756.11      697.46     35.52 o 
  16   4   0     1055.53     1063.16     62.98 o 
  18   4   0      785.50      892.16     62.32 o 
   1   5   0       40.40       51.98      4.99 o 
   3   5   0      369.11      469.57     11.94 o 
   5   5   0      474.77      344.77     11.88 o 
   7   5   0     5982.69     5917.54     65.93 o 
   9   5   0    14328.70    14623.39    142.40 o 
  11   5   0      201.45      179.99     39.09 o 
  13   5   0     2183.55     2315.76     60.39 o 
  15   5   0      791.42      744.60     54.93 o 
  17   5   0      756.53      875.30     64.19 o 
  19   5   0      836.10      896.88     90.86 o 
   0   6   0     1886.53     2061.85     34.99 o 
   2   6   0    27394.26    28526.34    236.11 o 
   4   6   0      388.81      461.94     14.11 o 
   6   6   0     1761.21     1695.84     26.24 o 
   8   6   0       61.55       53.46      7.88 o 
  10   6   0       11.47        9.47      6.67 o 
  12   6   0      161.66       90.78     35.83 o 
  14   6   0     1973.97     2035.07    194.18 o 
  16   6   0       35.58       39.50     26.25 o 
  18   6   0      199.66      190.29     57.59 o 
   1   7   0     1048.64     1135.08     20.72 o 
   3   7   0       31.13        9.55      4.87 o 
   5   7   0     2364.50     2445.82     35.66 o 
   7   7   0      906.62      896.80     23.01 o 
   9   7   0     5739.92     5778.10     78.33 o 
  11   7   0     1027.66      987.13     36.93 o 
  13   7   0     1523.68     1534.12    102.70 o 
  15   7   0     1876.80     1815.86    124.68 o 
  17   7   0        9.62       17.13     27.94 o 
   0   8   0     1124.04     1172.33     40.20 o 
   2   8   0      144.80      146.34     10.25 o 
   4   8   0     2000.33     1990.61     35.06 o 
   6   8   0     2565.84     2557.82     37.03 o 
   8   8   0     1715.33     1652.18     37.60 o 
  10   8   0     3291.78     3277.23     75.23 o 
  12   8   0      118.29      122.34     19.26 o 
  14   8   0     4187.44     4513.00    169.27 o 
  16   8   0      300.61      297.98     49.30 o 
   1   9   0       57.56       54.54     10.31 o 
   3   9   0     6337.36     6321.97     79.40 o 
   5   9   0        0.07        2.77      7.04 o 
   7   9   0      188.31      175.71     13.85 o 
   9   9   0       21.00       15.11     10.18 o 
  11   9   0      228.99      229.79     24.49 o 
  13   9   0      321.74      282.93     31.33 o 
  15   9   0      156.36      108.73     37.06 o 
   0  10   0      795.85      844.79     45.29 o 
   2  10   0      621.07      633.86     21.91 o 
   4  10   0      633.07      660.40     26.10 o 
   6  10   0     1983.08     1919.07     47.16 o 
   8  10   0     1141.31     1077.31     36.41 o 
  10  10   0        3.86       -3.04     12.46 o 
  12  10   0      232.02      280.17     30.50 o 
  14  10   0     2182.13     2233.59     77.53 o 
   1  11   0      245.38      257.77     22.52 o 
   3  11   0      511.29      516.63     25.73 o 
   5  11   0       34.53       28.55     13.73 o 
   7  11   0      448.45      421.28     25.60 o 
   9  11   0       61.70       70.11     20.01 o 
  11  11   0      991.87     1055.22     57.54 o 
  13  11   0      712.20      865.32     74.60 o 
   0  12   0      369.71      464.22     87.16 o 
   2  12   0      290.29      264.93     24.38 o 
   4  12   0     2557.60     2531.30    103.64 o 
   6  12   0     1078.24     1086.64     39.63 o 
   8  12   0        3.70       10.29     15.17 o 
  10  12   0       49.44       34.81     21.26 o 
  12  12   0       65.89       90.53     35.78 o 
   1  13   0      295.73      276.00     26.95 o 
   3  13   0      639.64      658.57     48.94 o 
   5  13   0      695.49      721.10     34.37 o 
   7  13   0     1162.68     1156.02     55.53 o 
   9  13   0       85.49       76.86     23.42 o 
  11  13   0        7.68       43.99     29.89 o 
   0  14   0       46.45       14.10     27.16 o 
   2  14   0       52.28       59.40     19.79 o 
   4  14   0       47.69       38.92     21.95 o 
   6  14   0      108.42       80.19     18.22 o 
   8  14   0        1.45       13.52     21.59 o 
   1  15   0      357.03      388.57     35.11 o 
   3  15   0       37.44       54.60     25.96 o 
   5  15   0     2458.11     2436.96     98.22 o 
   7  15   0      142.19      114.33     40.46 o 
   0  16   0       42.82       74.28     46.20 o 
 -19   1   1     4468.16     5210.63    162.71 o 
 -17   1   1     1517.86     1647.66     49.54 o 
 -15   1   1      193.95      186.68     16.20 o 
 -13   1   1      173.92      128.47     11.24 o 
 -11   1   1    13186.00    13009.14     98.25 o 
  -9   1   1     1072.47     1061.30     16.01 o 
  -7   1   1     5215.99     5147.46     39.61 o 
  -5   1   1    19818.35    20663.75    121.30 o 
  -3   1   1    11343.86    11218.68     78.20 o 
  -1   1   1      496.93      393.44      8.83 o 
   1   1   1      819.13      782.69      8.31 o 
   3   1   1       34.85       28.90      2.03 o 
   5   1   1    15335.13    15147.54     90.69 o 
   7   1   1    10589.72    10820.90     68.26 o 
   9   1   1    16745.05    16807.75    110.31 o 
  11   1   1     5051.72     4971.02     52.61 o 
  13   1   1        0.28        4.81      6.44 o 
  15   1   1      661.62      689.81     23.66 o 
  17   1   1     1899.95     2110.26     65.44 o 
  19   1   1       32.52       46.30     29.02 o 
 -20   2   1       64.95       34.72     27.14 o 
 -18   2   1     5333.28     5972.51    189.65 o 
 -16   2   1     1539.00     1609.72     67.72 o 
 -14   2   1      149.55      135.87     19.30 o 
 -12   2   1     6884.33     6583.69     70.63 o 
 -10   2   1      907.59      775.24     15.41 o 
  -8   2   1     2827.28     2864.31     33.13 o 
  -6   2   1     2856.29     3425.95     29.69 o 
  -4   2   1    14803.61    14961.37    114.22 o 
  -2   2   1     1653.78     1334.24     19.64 o 
   0   2   1     8973.13     8526.93     70.97 o 
   2   2   1     4692.88     4647.61     36.00 o 
   4   2   1    16950.26    16488.86    101.98 o 
   6   2   1     6867.72     6961.15     58.42 o 
   8   2   1      365.86      366.09     13.51 o 
  10   2   1     7477.29     7340.27     70.26 o 
  12   2   1     1175.18     1150.79     38.41 o 
  14   2   1      223.48      236.25     20.02 o 
  16   2   1      119.18      111.74     18.18 o 
  18   2   1      214.53      247.10     36.86 o 
 -19   3   1      284.54      218.84     47.67 o 
 -17   3   1       34.42       39.75     19.97 o 
 -15   3   1       60.88       49.21     19.33 o 
 -13   3   1     2656.12     2876.61     84.46 o 
 -11   3   1     5586.81     5750.19     81.05 o 
  -9   3   1      629.05      611.21     19.24 o 
  -7   3   1      689.06      866.46     21.27 o 
  -5   3   1      807.75     1019.08     16.03 o 
  -3   3   1    10104.87     9589.30     84.39 o 
  -1   3   1    40631.93    41082.17    375.24 o 
   1   3   1    83607.09    83365.80    618.97 o 
   3   3   1      291.78      243.01      8.17 o 
   5   3   1     1504.94     1733.31     21.91 o 
   7   3   1      628.74      547.25     14.81 o 
   9   3   1     1829.35     1971.42     30.17 o 
  11   3   1      802.32      735.62     21.98 o 
  13   3   1     1092.50     1034.78     31.90 o 
  15   3   1     2449.25     2536.01     64.64 o 
  17   3   1     1556.06     1543.13    151.71 o 
  19   3   1     1598.97     1660.30    100.32 o 
 -18   4   1      671.73      718.30     75.45 o 
 -16   4   1      381.93      385.52     64.63 o 
 -14   4   1       54.82       30.87     26.63 o 
 -12   4   1      546.56      581.23     26.64 o 
 -10   4   1     9803.32     9702.49    117.32 o 
  -8   4   1     1309.04     1240.81     23.49 o 
  -6   4   1      330.94      412.25     11.34 o 
  -4   4   1     2646.43     2328.11     26.80 o 
  -2   4   1     2480.17     2452.54     28.30 o 
   0   4   1     1158.98     1224.43     23.81 o 
   2   4   1      103.81      146.19      6.35 o 
   4   4   1       99.43       65.51      5.37 o 
   6   4   1     7515.67     7454.09     68.56 o 
   8   4   1      308.68      341.72     16.38 o 
  10   4   1     6722.26     6380.31     91.02 o 
  12   4   1      780.42      903.48     32.56 o 
  14   4   1     1377.81     1374.61     47.24 o 
  16   4   1      255.60      301.65     39.10 o 
  18   4   1      293.99      301.03     47.39 o 
 -19   5   1      138.12       44.44     43.93 o 
 -17   5   1     4378.54     4803.89    142.48 o 
 -15   5   1      372.68      412.36     43.40 o 
 -13   5   1     4116.83     4278.18    159.91 o 
 -11   5   1        2.67       11.12     12.59 o 
  -9   5   1     1259.87     1462.56     26.76 o 
  -7   5   1     1853.50     2122.57     44.97 o 
  -5   5   1      534.07      524.36     12.58 o 
  -3   5   1    16649.01    17595.22    127.64 o 
  -1   5   1     3671.10     3435.44     46.99 o 
   1   5   1     8677.25     8872.81     71.72 o 
   3   5   1     3607.82     3334.41     40.14 o 
   5   5   1     2729.44     2678.07     29.75 o 
   7   5   1     1558.60     1638.52     27.88 o 
   9   5   1      462.49      503.38     25.10 o 
  11   5   1     1309.11     1228.84     42.38 o 
  13   5   1      182.17      181.00     24.72 o 
  15   5   1     1666.73     1643.84    136.55 o 
  17   5   1      245.44      181.81     36.06 o 
  19   5   1       68.42       67.75     39.06 o 
 -18   6   1      186.32      160.99     39.84 o 
 -16   6   1       35.39       56.63     26.65 o 
 -14   6   1     1401.83     1491.62     73.77 o 
 -12   6   1      144.47      229.12     69.60 o 
 -10   6   1     5269.35     5300.73     79.52 o 
  -8   6   1     1967.39     2170.00     43.95 o 
  -6   6   1        9.48       11.51      5.02 o 
  -4   6   1     7395.10     7540.81     70.64 o 
  -2   6   1    27987.77    27411.18    201.85 o 
   0   6   1     1469.24     1305.59     26.06 o 
   2   6   1    23162.85    24208.86    203.60 o 
   4   6   1      772.46      899.33     19.06 o 
   6   6   1     1565.60     1556.17     24.16 o 
   8   6   1      499.29      550.19     23.36 o 
  10   6   1        6.97       -0.67      6.77 o 
  12   6   1      457.07      466.69     35.65 o 
  14   6   1     3773.64     4092.34    103.52 o 
  16   6   1        6.87       -5.68     20.90 o 
  18   6   1     3789.14     4269.31    142.84 o 
 -17   7   1       43.39       25.08     28.60 o 
 -15   7   1       97.55      105.91     32.64 o 
 -13   7   1        6.90        8.14     17.82 o 
 -11   7   1        4.29        9.36     10.90 o 
  -9   7   1     7178.08     7162.91    114.07 o 
  -7   7   1     3131.78     3056.46     42.87 o 
  -5   7   1    11997.98    11797.30    110.10 o 
  -3   7   1      312.72      216.45     11.76 o 
  -1   7   1      274.61      213.99     11.43 o 
   1   7   1      397.51      466.23     13.88 o 
   3   7   1      283.39      259.16     14.10 o 
   5   7   1       15.70       11.11      5.34 o 
   7   7   1      411.72      386.91     19.95 o 
   9   7   1       30.77       28.21      9.39 o 
  11   7   1      894.01      949.00     36.95 o 
  13   7   1     2343.96     2510.79     80.09 o 
  15   7   1      104.19      102.77     31.13 o 
  17   7   1       85.07       83.19     34.52 o 
 -16   8   1     1794.30     2014.95    127.73 o 
 -14   8   1      226.51      230.64     50.05 o 
 -12   8   1       14.29        6.44     12.94 o 
 -10   8   1     1493.72     1656.63     73.00 o 
  -8   8   1      422.06      409.72     28.80 o 
  -6   8   1      602.10      579.57     24.92 o 
  -4   8   1     2695.73     2840.89     43.04 o 
  -2   8   1     3104.17     3166.71     42.50 o 
   0   8   1     2051.34     2101.51     40.00 o 
   2   8   1       10.30        0.01      4.76 o 
   4   8   1       15.16        6.90      6.08 o 
   6   8   1     1493.04     1397.70     26.67 o 
   8   8   1        0.10       14.95      8.03 o 
  10   8   1     1495.68     1525.21     41.16 o 
  12   8   1       52.55       54.32     15.72 o 
  14   8   1      113.89       60.24     30.07 o 
  16   8   1       22.39        0.98     28.36 o 
 -15   9   1      552.02      617.95     62.77 o 
 -13   9   1      148.37      129.23     17.67 o 
 -11   9   1      139.49      182.87     24.36 o 
  -9   9   1     3906.71     4088.63     72.14 o 
  -7   9   1      702.52      680.63     23.62 o 
  -5   9   1     1820.56     1788.12     43.94 o 
  -3   9   1    11011.43    11372.44    120.37 o 
  -1   9   1      489.24      480.73     16.63 o 
   1   9   1      125.93      119.13     10.83 o 
   3   9   1    14932.17    15224.47    150.80 o 
   5   9   1      857.81      834.19     26.96 o 
   7   9   1      114.54      119.32     12.19 o 
   9   9   1      196.30      200.10     19.02 o 
  11   9   1     1113.10     1157.20     39.40 o 
  13   9   1     1808.57     1899.86     66.48 o 
  15   9   1       31.68       18.01     28.84 o 
 -14  10   1       21.35       28.61     15.38 o 
 -12  10   1      129.78      155.12     26.40 o 
 -10  10   1        4.20       22.61     16.30 o 
  -8  10   1     5024.34     5108.93    103.83 o 
  -6  10   1      320.05      311.02     20.11 o 
  -4  10   1     2918.32     2969.65     70.85 o 
  -2  10   1      654.92      712.06     27.46 o 
   0  10   1      214.98      211.21     19.26 o 
   2  10   1      203.61      162.16     13.61 o 
   4  10   1        4.24       14.18      9.04 o 
   6  10   1     2037.95     2026.93     44.98 o 
   8  10   1        9.47       25.00     13.17 o 
  10  10   1      368.99      368.84     28.80 o 
  12  10   1     1110.82     1229.33     56.47 o 
  14  10   1       11.98       -8.29     19.90 o 
 -13  11   1      283.04      456.14     57.92 o 
 -11  11   1      392.99      452.43     84.13 o 
  -9  11   1        2.59        5.64     14.68 o 
  -7  11   1       44.99       26.51     12.39 o 
  -5  11   1     2519.54     2585.30     58.04 o 
  -3  11   1      471.26      470.43     24.99 o 
  -1  11   1      391.84      454.67     27.29 o 
   1  11   1      174.55      145.07     18.21 o 
   3  11   1      476.87      497.73     25.55 o 
   5  11   1     2126.59     2125.96     51.91 o 
   7  11   1        8.25       -4.00     10.27 o 
   9  11   1      126.21      103.91     21.19 o 
  11  11   1     1466.85     1644.60     73.94 o 
  13  11   1      138.30       95.11     30.87 o 
 -12  12   1       68.14       18.93     23.94 o 
 -10  12   1      200.01      200.91     32.74 o 
  -8  12   1      894.74      961.92     36.57 o 
  -6  12   1        6.52        2.14     12.37 o 
  -4  12   1     2626.65     2615.05     63.69 o 
  -2  12   1      489.85      501.90     35.35 o 
   0  12   1      356.17      405.14     28.37 o 
   2  12   1      726.89      717.39     55.02 o 
   4  12   1     6612.26     6686.98    104.84 o 
   6  12   1       93.85      101.40     16.24 o 
   8  12   1      185.29      211.45     27.21 o 
  10  12   1      323.68      267.00     31.95 o 
  12  12   1     1108.04     1208.61     83.79 o 
 -11  13   1       30.47       21.43     22.15 o 
  -9  13   1        3.75       33.05     21.41 o 
  -7  13   1      140.60      132.35     31.02 o 
  -5  13   1       17.66        8.35     13.21 o 
  -3  13   1       88.36       69.93     24.91 o 
  -1  13   1      547.77      499.89     43.54 o 
   1  13   1      148.64      156.29     22.16 o 
   3  13   1       65.33       27.01     18.37 o 
   5  13   1      960.00      970.60     38.92 o 
   7  13   1      428.93      408.04     41.42 o 
   9  13   1       50.86       53.62     22.17 o 
  11  13   1        2.07       15.22     28.71 o 
  -8  14   1       30.29       44.15     23.91 o 
  -6  14   1      726.94      721.76     74.66 o 
  -4  14   1      598.62      558.11     44.89 o 
  -2  14   1       19.96       16.77     17.84 o 
   0  14   1      827.79      874.41     62.26 o 
   2  14   1       49.00       32.40     18.58 o 
   4  14   1     1047.17     1169.22     78.34 o 
   6  14   1      212.69      159.64     20.20 o 
   8  14   1       16.90       15.16     23.72 o 
  -7  15   1       27.62      -29.44     32.40 o 
  -5  15   1      121.36       30.36     28.11 o 
  -3  15   1       44.12       48.16     20.54 o 
  -1  15   1      241.06      154.60     26.60 o 
   1  15   1       20.21       -1.67     19.35 o 
   3  15   1      322.50      321.84     39.54 o 
   5  15   1      644.71      716.37     59.35 o 
   7  15   1       61.07       48.58     36.94 o 
   0  16   1      271.09      279.70     43.34 o 
 -20   0   2      192.76      153.42     29.61 o 
 -18   0   2      662.65      569.86     47.14 o 
 -16   0   2     2795.03     2790.96    101.65 o 
 -14   0   2     3777.81     3925.03     94.88 o 
 -12   0   2    20974.54    21582.56    266.38 o 
 -10   0   2     5054.09     5638.99     64.65 o 
  -8   0   2      959.93      833.96     16.45 o 
  -6   0   2     8300.87     8508.25     72.38 o 
  -4   0   2       15.68       -2.64      2.64 o 
  -2   0   2     7311.20     7571.57     98.53 o 
   0   0   2    41393.36    40789.33    567.82 o 
   2   0   2      210.79      255.74      8.70 o 
   4   0   2    27094.53    26991.38    221.51 o 
   6   0   2     1577.85     2271.66     33.38 o 
   8   0   2    18954.84    18925.36    171.43 o 
  10   0   2      425.20      408.67     18.12 o 
  12   0   2     6369.81     6272.56     87.90 o 
  14   0   2     5634.21     5835.73    107.23 o 
  16   0   2     5638.77     6098.23    114.81 o 
  18   0   2      449.38      470.91     81.25 o 
 -19   1   2       82.43       46.60     30.48 o 
 -17   1   2      658.32      675.73     34.08 o 
 -15   1   2      123.29      113.46     15.25 o 
 -13   1   2      112.66       64.09      9.25 o 
 -11   1   2      173.64      192.33     10.75 o 
  -9   1   2     3249.95     3428.08     31.23 o 
  -7   1   2    13815.66    15661.06    100.35 o 
  -5   1   2     3400.30     3700.58     30.16 o 
  -3   1   2    17799.87    17854.32    197.02 o 
  -1   1   2     9965.93    10062.25     88.47 o 
   1   1   2      950.38      928.07     10.13 o 
   3   1   2     4278.32     4122.67     32.87 o 
   5   1   2     6054.85     6214.74     45.10 o 
   7   1   2      748.39      679.62     12.41 o 
   9   1   2      210.45      160.13      9.01 o 
  11   1   2      163.39      145.30      9.02 o 
  13   1   2      502.46      512.01     18.00 o 
  15   1   2     3642.63     3797.63     58.63 o 
  17   1   2        3.27        8.50     11.89 o 
  19   1   2        1.36      -19.22     24.01 o 
 -20   2   2     1561.88     2012.82    101.40 o 
 -18   2   2      711.21      752.95     65.04 o 
 -16   2   2      610.97      615.99     58.88 o 
 -14   2   2       45.22       41.33     10.46 o 
 -12   2   2      629.33      774.42     23.43 o 
 -10   2   2     2476.30     2346.57     31.59 o 
  -8   2   2     2992.03     3410.07     34.92 o 
  -6   2   2     4337.19     5035.24     43.68 o 
  -4   2   2    25794.63    26622.16    202.98 o 
  -2   2   2    47406.39    48043.34    389.85 o 
   0   2   2     3935.63     3776.68     35.43 o 
   2   2   2      939.30      862.79     10.77 o 
   4   2   2    10190.45    10699.36     71.25 o 
   6   2   2      601.32      580.39     11.76 o 
   8   2   2     2406.74     2505.64     29.46 o 
  10   2   2     1746.89     1785.30     25.64 o 
  12   2   2        1.09       -3.05      6.05 o 
  14   2   2      847.88      896.84     34.17 o 
  16   2   2     4489.84     4501.13     82.07 o 
  18   2   2      200.38      174.93     44.88 o 
 -19   3   2       25.03       24.00     32.44 o 
 -17   3   2     1323.39     1469.09     92.72 o 
 -15   3   2        1.68       12.59     15.69 o 
 -13   3   2     7245.10     7236.98    154.67 o 
 -11   3   2     2086.58     1878.95     28.08 o 
  -9   3   2     2262.45     2238.33     27.08 o 
  -7   3   2     2408.40     2515.16     26.73 o 
  -5   3   2     1720.84     1554.34     27.05 o 
  -3   3   2      858.35      849.39     15.29 o 
  -1   3   2     7641.33     7810.54     94.34 o 
   1   3   2     7494.44     8267.95     65.98 o 
   3   3   2     3802.19     3801.11     30.85 o 
   5   3   2     1705.63     1224.01     18.56 o 
   7   3   2     6716.79     6547.65     60.00 o 
   9   3   2     3750.82     3912.45     49.73 o 
  11   3   2     2646.00     2333.99     40.40 o 
  13   3   2      124.84      127.66     14.12 o 
  15   3   2     4129.83     4305.26    113.20 o 
  17   3   2      346.39      334.63     40.55 o 
  19   3   2      448.67      399.85     44.57 o 
 -18   4   2      926.67      967.07     82.24 o 
 -16   4   2       67.45       64.41     34.45 o 
 -14   4   2     1109.78     1062.95     98.23 o 
 -12   4   2      943.47      930.24     49.50 o 
 -10   4   2      419.29      377.46     14.65 o 
  -8   4   2     8179.19     8630.66     86.13 o 
  -6   4   2     7140.33     7693.91     61.47 o 
  -4   4   2    23701.32    23949.81    173.55 o 
  -2   4   2      185.45      196.73     11.04 o 
   0   4   2        4.08       -1.14      2.81 o 
   2   4   2     3493.69     3396.33     30.09 o 
   4   4   2     3661.31     3771.98     31.44 o 
   6   4   2    10233.49     9814.20    107.62 o 
   8   4   2     2289.95     2353.89     42.00 o 
  10   4   2      776.77      781.13     28.65 o 
  12   4   2     1000.49     1003.07     38.78 o 
  14   4   2     2502.14     2571.94     83.65 o 
  16   4   2      273.03      247.08     31.05 o 
  18   4   2      201.99      207.05     36.64 o 
 -19   5   2      810.01      858.53     90.53 o 
 -17   5   2     1041.88     1186.50     70.26 o 
 -15   5   2       32.44       36.29     28.51 o 
 -13   5   2      471.98      442.74     40.98 o 
 -11   5   2      526.91      424.95     29.44 o 
  -9   5   2      806.32      833.19     21.30 o 
  -7   5   2      352.75      409.89     13.12 o 
  -5   5   2    13374.47    13551.29    174.72 o 
  -3   5   2     2641.39     2358.86     30.36 o 
  -1   5   2    11113.91    11381.84    109.70 o 
   1   5   2     2661.20     2421.89     27.22 o 
   3   5   2     7305.95     7295.31     79.28 o 
   5   5   2      243.04      229.52      8.76 o 
   7   5   2     3470.87     3501.41     45.03 o 
   9   5   2       20.43       20.03      6.48 o 
  11   5   2      384.76      341.37     26.27 o 
  13   5   2      284.90      280.75     30.04 o 
  15   5   2      910.99      876.75     43.91 o 
  17   5   2     1037.53     1067.75     69.28 o 
 -18   6   2      194.21      223.83     62.22 o 
 -16   6   2       14.35       14.90     23.03 o 
 -14   6   2      110.53      122.36     29.41 o 
 -12   6   2        1.98       -6.28      8.61 o 
 -10   6   2     2843.00     2869.68     53.54 o 
  -8   6   2     2148.35     2350.03     41.62 o 
  -6   6   2      140.63       85.70      7.46 o 
  -4   6   2       14.24        0.57      4.55 o 
  -2   6   2       85.31      153.14      9.02 o 
   0   6   2      103.44       97.95      6.08 o 
   2   6   2    13285.15    13142.46    106.75 o 
   4   6   2     1242.78     1142.58     21.73 o 
   6   6   2      107.53      141.92      8.89 o 
   8   6   2       79.27       49.53     11.36 o 
  10   6   2     5106.81     5140.53     70.33 o 
  12   6   2     1294.52     1340.57     55.98 o 
  14   6   2       52.16       30.34     18.65 o 
  16   6   2        4.15       11.31     23.92 o 
  18   6   2      134.30      104.29     36.76 o 
 -17   7   2      100.03      138.03     38.63 o 
 -15   7   2      863.94      830.22     62.99 o 
 -13   7   2     1969.76     2075.53     87.48 o 
 -11   7   2      605.53      603.44     29.75 o 
  -9   7   2       50.49       58.64     11.90 o 
  -7   7   2     1878.78     1977.66     51.63 o 
  -5   7   2     2599.47     2485.73     40.96 o 
  -3   7   2     3770.53     3785.07     48.27 o 
  -1   7   2      799.16      843.97     18.81 o 
   1   7   2      586.15      537.61     15.79 o 
   3   7   2     3824.11     3932.39     46.80 o 
   5   7   2        0.02        3.64      4.73 o 
   7   7   2     6132.26     6108.84     69.00 o 
   9   7   2      755.36      731.68     25.47 o 
  11   7   2       31.07        8.03     12.03 o 
  13   7   2     2008.78     2184.01     80.35 o 
  15   7   2      489.48      483.37     60.41 o 
  17   7   2        0.54       18.86     28.27 o 
 -16   8   2     1678.26     1725.19    142.09 o 
 -14   8   2       14.21       15.89     27.05 o 
 -12   8   2      263.18      298.15     24.60 o 
 -10   8   2       30.70       15.71     11.32 o 
  -8   8   2       46.19       32.81     14.58 o 
  -6   8   2     2991.13     3141.78     49.30 o 
  -4   8   2      901.02      777.76     22.01 o 
  -2   8   2     2653.53     2714.57     38.84 o 
   0   8   2     4937.52     4786.93     54.27 o 
   2   8   2     8362.23     8207.15     82.02 o 
   4   8   2      106.11      112.03      9.77 o 
   6   8   2      965.13      893.02     24.30 o 
   8   8   2        1.38       15.76      7.84 o 
  10   8   2      177.39      182.87     18.06 o 
  12   8   2      719.73      732.95     36.70 o 
  14   8   2      396.07      361.94    109.07 o 
  16   8   2       10.22       12.55     27.70 o 
 -15   9   2       23.43       -1.92     26.38 o 
 -13   9   2     1355.66     1465.82     45.14 o 
 -11   9   2       35.18       21.79     16.09 o 
  -9   9   2      774.56      834.76    149.72 o 
  -7   9   2       51.17       54.91     11.35 o 
  -5   9   2      271.49      278.13     17.43 o 
  -3   9   2       17.51       14.48      7.98 o 
  -1   9   2      303.13      259.40     13.96 o 
   1   9   2     1320.28     1251.12     26.16 o 
   3   9   2      584.41      711.92     23.83 o 
   5   9   2     1915.97     1896.04     38.59 o 
   7   9   2      717.25      721.54     21.99 o 
   9   9   2      604.63      581.74     28.39 o 
  11   9   2      254.45      262.74     25.99 o 
  13   9   2      259.58      244.87     27.65 o 
  15   9   2      810.81      909.06     75.92 o 
 -14  10   2     1222.39     1264.94     43.28 o 
 -12  10   2      881.07      861.80     47.53 o 
 -10  10   2     1532.43     1538.85     65.57 o 
  -8  10   2      288.12      278.01     20.22 o 
  -6  10   2     1440.46     1482.04     49.09 o 
  -4  10   2        7.37       12.11      8.60 o 
  -2  10   2      613.48      594.38     20.89 o 
   0  10   2      611.38      630.23     29.07 o 
   2  10   2     1698.83     1839.08     43.45 o 
   4  10   2      105.32       88.24     17.20 o 
   6  10   2       22.13       42.36     11.08 o 
   8  10   2     2167.14     2080.73     55.62 o 
  10  10   2     1438.96     1546.23     57.99 o 
  12  10   2      367.63      375.98     31.92 o 
  14  10   2      243.02      257.05     49.28 o 
 -13  11   2      221.92      198.68     25.64 o 
 -11  11   2       91.88       89.88     25.89 o 
  -9  11   2       15.12       28.37     18.58 o 
  -7  11   2      632.86      593.10     28.85 o 
  -5  11   2       11.32        7.81     10.20 o 
  -3  11   2      696.10      763.57     32.23 o 
  -1  11   2      661.52      645.40     59.78 o 
   1  11   2     4767.83     4947.39     91.63 o 
   3  11   2       47.52       56.24     12.69 o 
   5  11   2      134.23      124.39     16.97 o 
   7  11   2      125.33       92.54     14.89 o 
   9  11   2       30.77       27.34     17.10 o 
  11  11   2        1.10       -0.39     18.65 o 
  13  11   2      282.71      244.69     40.71 o 
 -12  12   2      348.54      375.88     43.83 o 
 -10  12   2       40.39       22.77     21.39 o 
  -8  12   2      995.86     1053.19     41.45 o 
  -6  12   2      207.01      240.18     23.78 o 
  -4  12   2       95.54       79.44     15.51 o 
  -2  12   2      131.03      107.09     18.07 o 
   0  12   2        0.03        0.37     12.03 o 
   2  12   2      187.06      175.45     20.96 o 
   4  12   2       47.09       47.11     14.59 o 
   6  12   2        0.29      -10.67     10.67 o 
   8  12   2        1.06       -1.66     15.86 o 
  10  12   2      899.99      814.80     59.54 o 
  12  12   2        3.19       39.35     33.48 o 
 -11  13   2      959.63      983.77     61.30 o 
  -9  13   2      200.27      214.42     33.40 o 
  -7  13   2     1977.26     2102.81     60.71 o 
  -5  13   2       42.49       51.45     15.33 o 
  -3  13   2       42.87        5.81     17.23 o 
  -1  13   2      149.17      222.56     25.75 o 
   1  13   2      795.72      841.59     74.07 o 
   3  13   2       36.88       36.35     18.98 o 
   5  13   2       34.13       28.99     15.27 o 
   7  13   2       55.62       38.25     14.99 o 
   9  13   2     1290.78     1241.03     66.72 o 
  11  13   2      783.35      812.18     72.85 o 
  -8  14   2       36.79       25.53     22.09 o 
  -6  14   2       70.89       58.02     25.47 o 
  -4  14   2       80.31       55.82     22.92 o 
  -2  14   2      140.49       83.23     22.73 o 
   0  14   2        2.79       12.72     17.30 o 
   2  14   2       32.22       29.12     18.20 o 
   4  14   2        2.34        6.16     18.86 o 
   6  14   2      230.37      208.85     23.67 o 
   8  14   2       13.70       14.39     27.47 o 
  -7  15   2      567.16      697.73     67.83 o 
  -5  15   2      163.51      141.89     42.71 o 
  -3  15   2       17.04       35.40     20.71 o 
  -1  15   2       29.42       22.24     19.37 o 
   1  15   2      421.88      440.08     40.65 o 
   3  15   2      204.10      124.29     45.04 o 
   5  15   2      617.62      520.07     50.21 o 
 -19   1   3      679.82      743.01     62.76 o 
 -17   1   3        7.55        6.92     14.97 o 
 -15   1   3     3597.68     3903.67     88.64 o 
 -13   1   3      196.01      177.87     25.25 o 
 -11   1   3      259.80      212.18     13.52 o 
  -9   1   3      407.41      427.98      9.73 o 
  -7   1   3    19158.62    18387.49    120.42 o 
  -5   1   3      708.84      668.00     11.36 o 
  -3   1   3    43089.14    43630.46    375.28 o 
  -1   1   3     1654.83     1698.53     21.80 o 
   1   1   3       59.31       72.89      6.63 o 
   3   1   3       48.08       44.80      3.80 o 
   5   1   3    19375.48    19742.07    126.45 o 
   7   1   3      987.82      871.93     15.62 o 
   9   1   3     2055.09     1976.61     26.74 o 
  11   1   3     1604.17     1573.64     26.46 o 
  13   1   3     4785.90     5104.70     62.26 o 
  15   1   3     2490.21     2651.14     48.23 o 
  17   1   3      225.17      212.87     22.05 o 
  19   1   3        7.03       10.55     20.32 o 
 -18   2   3      445.25      479.54     56.75 o 
 -16   2   3       60.12       35.76     14.17 o 
 -14   2   3     2191.91     2200.16     62.93 o 
 -12   2   3      175.35      219.60     16.65 o 
 -10   2   3      136.63      104.80      8.23 o 
  -8   2   3     7141.54     6592.59     55.20 o 
  -6   2   3     9567.37     9673.14     73.14 o 
  -4   2   3     3506.11     3336.94     31.29 o 
  -2   2   3     9717.29     9106.32     82.71 o 
   0   2   3      997.81      916.27     14.87 o 
   2   2   3     1411.13     1404.04     15.29 o 
   4   2   3     3085.56     3233.88     28.91 o 
   6   2   3        1.93        2.37      2.96 o 
   8   2   3      131.86      127.18      7.58 o 
  10   2   3     6380.48     6090.11     58.74 o 
  12   2   3      513.55      537.22     17.16 o 
  14   2   3     2081.40     2283.24     54.12 o 
  16   2   3     2015.82     2177.68     56.04 o 
  18   2   3      382.97      336.88     33.88 o 
 -19   3   3      464.65      419.27     60.90 o 
 -17   3   3       43.87        9.85     29.82 o 
 -15   3   3     3399.52     3621.96    105.98 o 
 -13   3   3      459.41      438.13     22.36 o 
 -11   3   3     4275.37     4617.83     52.06 o 
  -9   3   3     2903.02     3026.53     38.79 o 
  -7   3   3     2623.78     2661.58     27.70 o 
  -5   3   3      169.20      247.33      8.77 o 
  -3   3   3        6.05        0.18      2.78 o 
  -1   3   3     1003.19      897.81     33.74 o 
   1   3   3     5045.71     4708.12     37.65 o 
   3   3   3     2013.48     1848.60     19.07 o 
   5   3   3    13037.46    12881.66     87.66 o 
   7   3   3     1111.45     1095.79     21.26 o 
   9   3   3     1747.02     1693.73     41.14 o 
  11   3   3      519.91      516.89     22.24 o 
  13   3   3     6792.47     7014.61    103.74 o 
  15   3   3      946.64      969.35     39.48 o 
  17   3   3      483.04      423.05     32.91 o 
  19   3   3      481.72      526.39     50.22 o 
 -18   4   3      143.50      175.43     50.95 o 
 -16   4   3     2399.08     2728.76    134.42 o 
 -14   4   3      480.16      558.93     44.21 o 
 -12   4   3       45.95       53.92     10.80 o 
 -10   4   3      535.09      474.30     20.02 o 
  -8   4   3     2913.53     2917.41     32.17 o 
  -6   4   3     1668.22     1520.49     20.59 o 
  -4   4   3     2589.54     2903.37     32.66 o 
  -2   4   3     3204.83     3079.24     31.52 o 
   0   4   3       84.05       33.15      5.48 o 
   2   4   3      858.93      905.83     21.27 o 
   4   4   3     5067.57     5144.19     38.88 o 
   6   4   3     4336.38     4301.19     47.18 o 
   8   4   3      588.07      534.08     16.58 o 
  10   4   3       29.55       29.21      6.53 o 
  12   4   3      276.77      273.57     37.30 o 
  14   4   3     2847.65     2976.50     73.60 o 
  16   4   3      139.86      136.67     22.92 o 
  18   4   3       84.25       89.48     30.14 o 
 -19   5   3        1.65       39.58     43.83 o 
 -17   5   3      403.73      510.13     70.12 o 
 -15   5   3      530.39      557.13     47.85 o 
 -13   5   3     1644.53     1641.95     43.18 o 
 -11   5   3      153.50      198.29     16.66 o 
  -9   5   3     2538.54     2444.27     50.26 o 
  -7   5   3     1036.15      977.48     19.55 o 
  -5   5   3      242.87      288.70     10.65 o 
  -3   5   3     1987.06     2444.47     29.31 o 
  -1   5   3     6252.00     6354.74     53.32 o 
   1   5   3     3043.11     2931.04     34.20 o 
   3   5   3     2753.41     2645.26     32.81 o 
   5   5   3     3725.02     3815.86     37.88 o 
   7   5   3     1016.78     1107.33     23.64 o 
   9   5   3     2667.19     2536.95     51.45 o 
  11   5   3        1.87        9.45     11.38 o 
  13   5   3        3.61       12.92     14.06 o 
  15   5   3     1180.16     1285.66     61.88 o 
  17   5   3      742.39      801.79     85.79 o 
 -18   6   3      227.31      260.18     64.98 o 
 -16   6   3     1979.51     2204.57     93.49 o 
 -14   6   3     1147.55     1064.10     62.07 o 
 -12   6   3     2839.20     2942.29     66.92 o 
 -10   6   3      555.81      633.04     23.61 o 
  -8   6   3       34.89       25.22      8.37 o 
  -6   6   3      804.81      752.66     19.97 o 
  -4   6   3       18.40       16.37      4.64 o 
  -2   6   3      179.02      192.86      9.75 o 
   0   6   3     2033.19     2153.92     36.27 o 
   2   6   3     2970.32     2448.59     32.81 o 
   4   6   3     2039.80     1945.61     27.87 o 
   6   6   3    10014.22     9823.62     83.37 o 
   8   6   3       55.74       32.88      7.80 o 
  10   6   3      104.72      121.81     22.67 o 
  12   6   3     3247.79     3292.36    148.48 o 
  14   6   3      703.20      641.12     64.33 o 
  16   6   3     1259.87     1407.94    175.78 o 
  18   6   3       18.91       15.42     27.69 o 
 -17   7   3     1967.58     2341.11    146.18 o 
 -15   7   3      144.21      148.15     35.26 o 
 -13   7   3        9.36       14.39     12.08 o 
 -11   7   3        6.83       -1.56      8.69 o 
  -9   7   3     2500.30     2519.87     50.74 o 
  -7   7   3      330.68      351.53     16.01 o 
  -5   7   3      240.76      291.42     19.30 o 
  -3   7   3     1163.97     1022.21     22.96 o 
  -1   7   3     3838.66     3629.61     43.86 o 
   1   7   3      183.33      165.22      9.36 o 
   3   7   3      680.19      743.06     18.82 o 
   5   7   3      133.63      116.08      8.91 o 
   7   7   3     6834.74     6770.49     74.56 o 
   9   7   3      410.42      353.59     19.26 o 
  11   7   3     1815.13     1846.08     51.32 o 
  13   7   3       13.54       10.28     19.04 o 
  15   7   3       62.95       53.83     24.43 o 
  17   7   3      170.16      119.83     38.05 o 
 -16   8   3       87.66       40.89     30.87 o 
 -14   8   3      342.85      286.71     24.42 o 
 -12   8   3      640.92      657.31     30.57 o 
 -10   8   3      105.18       78.68     32.92 o 
  -8   8   3       39.99       32.37      8.60 o 
  -6   8   3      214.02      172.31     14.09 o 
  -4   8   3     4475.62     4536.49     79.89 o 
  -2   8   3      665.29      695.40     19.07 o 
   0   8   3      307.21      362.40     14.03 o 
   2   8   3     1940.79     1907.67     32.14 o 
   4   8   3     1647.43     1650.68     39.76 o 
   6   8   3       69.47       67.43      8.50 o 
   8   8   3     2078.97     2081.75     44.43 o 
  10   8   3       12.12        2.21     11.65 o 
  12   8   3      220.41      242.06     24.98 o 
  14   8   3       68.36       86.72     27.04 o 
  16   8   3      146.99      113.28     38.28 o 
 -15   9   3      398.85      368.71     61.27 o 
 -13   9   3       94.32       85.55     19.03 o 
 -11   9   3      255.08      268.23     54.91 o 
  -9   9   3     1891.08     1852.05     69.09 o 
  -7   9   3      124.39      146.30     20.16 o 
  -5   9   3      527.43      588.85     23.96 o 
  -3   9   3       50.61       37.10      8.62 o 
  -1   9   3     1497.00     1463.13     58.82 o 
   1   9   3     1163.64     1115.85     25.03 o 
   3   9   3      579.36      565.86     21.79 o 
   5   9   3     1308.29     1322.54     30.33 o 
   7   9   3     1466.70     1531.07     32.44 o 
   9   9   3      162.88      128.56     16.93 o 
  11   9   3     4112.59     4251.81     88.34 o 
  13   9   3       43.52       63.24     20.20 o 
  15   9   3       59.53        1.77     27.00 o 
 -14  10   3        0.55       -3.27     16.69 o 
 -12  10   3       29.43       23.00     16.40 o 
 -10  10   3      249.03      318.62     34.41 o 
  -8  10   3        5.04       -4.00      9.65 o 
  -6  10   3     1217.58     1277.91     41.99 o 
  -4  10   3      567.52      579.37     24.47 o 
  -2  10   3      103.33      109.74     12.89 o 
   0  10   3     1075.27     1159.21     37.72 o 
   2  10   3      582.14      608.34     26.23 o 
   4  10   3       36.69       25.98     11.01 o 
   6  10   3      922.91      828.49     38.87 o 
   8  10   3      181.32      189.10     21.41 o 
  10  10   3     1327.25     1437.69     56.62 o 
  12  10   3      205.01      212.42     27.24 o 
  14  10   3     1055.92     1032.06     68.92 o 
 -13  11   3      340.80      314.49     31.10 o 
 -11  11   3       63.42       22.46     19.93 o 
  -9  11   3      206.36      210.89     30.48 o 
  -7  11   3      204.05      209.83     19.86 o 
  -5  11   3      738.93      752.07     38.44 o 
  -3  11   3     1342.01     1285.58     37.61 o 
  -1  11   3     1802.41     1863.04     50.74 o 
   1  11   3       38.77       20.09     22.47 o 
   3  11   3      481.06      492.85     26.43 o 
   5  11   3        6.71        7.53     10.01 o 
   7  11   3       73.28       46.02     12.94 o 
   9  11   3        5.26      -12.81     15.65 o 
  11  11   3      219.24      113.42     29.92 o 
  13  11   3        0.70       13.70     34.35 o 
 -12  12   3      422.51      448.04     83.15 o 
 -10  12   3      526.33      522.37    137.16 o 
  -8  12   3      427.21      372.68     67.56 o 
  -6  12   3        6.67       11.98     12.77 o 
  -4  12   3      419.25      440.03     27.80 o 
  -2  12   3      534.66      553.01     32.50 o 
   0  12   3      389.53      387.27     28.26 o 
   2  12   3      113.27      114.03     18.43 o 
   4  12   3      459.59      403.13     28.97 o 
   6  12   3        2.73       23.22     12.51 o 
   8  12   3      996.87     1013.47     48.35 o 
  10  12   3      942.29      781.59     60.02 o 
  12  12   3      214.02      187.42     46.23 o 
 -11  13   3       20.73       18.29     23.38 o 
  -9  13   3      289.22      311.05     59.40 o 
  -7  13   3      107.86      134.27     24.96 o 
  -5  13   3        4.76        7.81     13.55 o 
  -3  13   3        8.66       28.32     18.71 o 
  -1  13   3      207.43      244.42     26.56 o 
   1  13   3       33.28       13.93     15.54 o 
   3  13   3        2.24       -4.08     15.74 o 
   5  13   3      165.71      134.05     18.47 o 
   7  13   3      249.97      176.09     20.69 o 
   9  13   3       94.04      105.48     35.71 o 
  11  13   3       61.30       78.08     38.60 o 
  -8  14   3      251.74      229.49     63.51 o 
  -6  14   3      208.20      247.11     37.97 o 
  -4  14   3      162.87      128.07     27.86 o 
  -2  14   3     1110.61     1148.24     49.35 o 
   0  14   3      689.28      749.98     85.48 o 
   2  14   3      859.31      858.15     43.75 o 
   4  14   3        5.64       33.69     21.58 o 
   6  14   3       11.70       21.91     16.16 o 
   8  14   3       58.81       37.23     31.28 o 
  -5  15   3        1.53      -22.76     30.50 o 
  -3  15   3        0.09       -4.47     18.04 o 
  -1  15   3       25.78       21.58     19.87 o 
   1  15   3       31.68       30.76     20.04 o 
   3  15   3       19.25       33.96     22.72 o 
   5  15   3        5.75      -10.81     24.76 o 
 -20   0   4      354.87      404.26     45.80 o 
 -18   0   4      490.18      402.15     46.14 o 
 -16   0   4      178.60      107.55     27.52 o 
 -14   0   4      844.12      981.81     58.45 o 
 -12   0   4     4422.53     4068.73    127.10 o 
 -10   0   4      229.59      286.88     17.60 o 
  -8   0   4    15888.22    15583.14    133.77 o 
  -6   0   4     3948.87     4287.46     84.48 o 
  -4   0   4    17723.78    18147.24    367.37 o 
  -2   0   4    29311.44    29366.86    291.57 o 
   0   0   4    22732.48    22497.08    325.79 o 
   2   0   4    18310.46    17701.88    166.08 o 
   4   0   4      715.20     1216.11     35.47 o 
   6   0   4    11315.70    11551.71    114.30 o 
   8   0   4      135.70      184.06     13.34 o 
  10   0   4      402.97      351.57     19.10 o 
  12   0   4     2317.57     2464.79     47.86 o 
  14   0   4     2995.09     2893.91     75.93 o 
  16   0   4      650.14      597.67     36.68 o 
  18   0   4      120.65       88.32     29.82 o 
 -19   1   4       67.51       51.63     19.68 o 
 -17   1   4      250.18      250.57     26.64 o 
 -15   1   4      791.10      690.00     72.03 o 
 -13   1   4       80.10       45.47     13.19 o 
 -11   1   4      390.37      373.72     18.07 o 
  -9   1   4      714.10      819.33     16.08 o 
  -7   1   4      641.49      534.36     16.89 o 
  -5   1   4     2103.05     2311.56     27.20 o 
  -3   1   4     1333.24     1245.27     23.88 o 
  -1   1   4        7.08       41.59      4.51 o 
   1   1   4     6436.87     6690.04     62.02 o 
   3   1   4    26175.41    26026.88    170.04 o 
   5   1   4      198.55      175.63      7.39 o 
   7   1   4     2227.72     2301.61     30.84 o 
   9   1   4      359.96      403.61     14.06 o 
  11   1   4     7611.38     7647.95     69.43 o 
  13   1   4      394.00      382.60     23.63 o 
  15   1   4        8.49        6.32      8.57 o 
  17   1   4      865.08      952.73     54.24 o 
  19   1   4      831.34      753.34     69.84 o 
 -18   2   4     1057.25     1071.51     79.80 o 
 -16   2   4      952.25     1043.19     43.49 o 
 -14   2   4     2361.26     2446.02    160.16 o 
 -12   2   4        6.01        7.32      7.48 o 
 -10   2   4      953.19      896.53     27.48 o 
  -8   2   4     1843.46     1870.17     25.17 o 
  -6   2   4     4514.86     4882.71     45.27 o 
  -4   2   4      163.57      252.61      7.95 o 
  -2   2   4     5004.36     5769.90     57.80 o 
   0   2   4     3851.42     3331.59     40.96 o 
   2   2   4    21900.33    21529.97    123.59 o 
   4   2   4    13065.08    13330.33     88.23 o 
   6   2   4     3581.12     3974.17     41.44 o 
   8   2   4     1567.96     1533.12     26.11 o 
  10   2   4      303.91      365.78     13.38 o 
  12   2   4        5.65       11.37      7.36 o 
  14   2   4     1369.53     1402.96     43.03 o 
  16   2   4       56.76       62.04     15.29 o 
  18   2   4       27.79       19.82     15.14 o 
 -19   3   4        4.24       -6.60     30.21 o 
 -17   3   4      244.88      184.67     43.91 o 
 -15   3   4        2.10        0.68     10.31 o 
 -13   3   4      299.79      224.17     18.50 o 
 -11   3   4     1104.83     1006.00     33.54 o 
  -9   3   4     1514.96     1306.64     20.99 o 
  -7   3   4     1366.73     1279.79     18.88 o 
  -5   3   4     5711.72     5824.53     54.26 o 
  -3   3   4    17714.87    18167.77    133.69 o 
  -1   3   4    16284.41    16321.97    130.56 o 
   1   3   4       68.26       51.69      3.72 o 
   3   3   4      455.24      266.91      7.09 o 
   5   3   4     2611.35     2836.12     40.06 o 
   7   3   4     1647.93     1703.94     27.37 o 
   9   3   4        6.84        4.75      5.64 o 
  11   3   4      157.97      175.26     15.23 o 
  13   3   4       38.23       24.08     11.55 o 
  15   3   4       73.37       33.24     13.33 o 
  17   3   4        1.14       34.36     16.95 o 
  19   3   4      895.97      928.75     61.90 o 
 -18   4   4       84.04       39.22     39.67 o 
 -16   4   4      945.35      943.64     81.64 o 
 -14   4   4      423.86      500.42     25.86 o 
 -12   4   4      595.81      555.46     27.25 o 
 -10   4   4      353.31      405.62     20.65 o 
  -8   4   4       44.49       32.38      4.99 o 
  -6   4   4    12518.43    12117.87     84.21 o 
  -4   4   4       33.76       20.53      4.12 o 
  -2   4   4     6249.88     6044.33     51.98 o 
   0   4   4    11270.59    11766.21     79.65 o 
   2   4   4     4909.05     5204.75     40.56 o 
   4   4   4        1.27        1.72      3.14 o 
   6   4   4        3.83       -3.14      3.14 o 
   8   4   4     9305.55     9135.58     93.90 o 
  10   4   4     8198.09     8340.42     86.13 o 
  12   4   4     9111.71     9796.50    132.53 o 
  14   4   4      573.18      550.90     35.64 o 
  16   4   4      584.18      662.90     50.85 o 
  18   4   4        3.02       24.82     24.58 o 
 -19   5   4      734.35      789.32     89.37 o 
 -17   5   4     1197.40     1184.68     97.14 o 
 -15   5   4      321.70      306.09     88.40 o 
 -13   5   4     2451.89     2466.96     86.18 o 
 -11   5   4     1876.03     1980.87     52.86 o 
  -9   5   4      722.57      724.77     23.22 o 
  -7   5   4     1026.30     1158.84     26.25 o 
  -5   5   4     4959.21     4878.35     59.80 o 
  -3   5   4     4016.11     4335.60     46.81 o 
  -1   5   4      137.81      205.90     11.75 o 
   1   5   4      111.48      160.48      8.97 o 
   3   5   4     6571.86     6242.47     56.46 o 
   5   5   4     1413.34     1329.15     20.28 o 
   7   5   4      760.78      633.35     16.89 o 
   9   5   4      299.23      256.20     23.59 o 
  11   5   4     5244.47     5308.44     99.34 o 
  13   5   4      386.69      365.90     35.04 o 
  15   5   4      203.75      280.59     29.57 o 
  17   5   4      860.83      692.98     81.52 o 
 -18   6   4       99.39       54.41     48.12 o 
 -16   6   4       14.50       13.75     34.03 o 
 -14   6   4     1566.11     1527.50    103.46 o 
 -12   6   4       90.94       90.41     15.83 o 
 -10   6   4       95.21       98.51     12.03 o 
  -8   6   4      934.02      974.11     31.31 o 
  -6   6   4      760.86      811.85     20.78 o 
  -4   6   4     5240.93     5532.98     61.49 o 
  -2   6   4     4467.56     4436.80     98.56 o 
   0   6   4        8.18        6.22      3.46 o 
   2   6   4     3347.34     3296.77     40.41 o 
   4   6   4      318.27      351.31     12.62 o 
   6   6   4      106.72       92.43      7.88 o 
   8   6   4      133.49      117.56     11.34 o 
  10   6   4      523.33      491.37     31.52 o 
  12   6   4     1119.30     1105.53     52.53 o 
  14   6   4      891.48      883.68     53.14 o 
  16   6   4      707.02      645.06     43.78 o 
  18   6   4      323.31      269.94     47.74 o 
 -17   7   4     1107.59     1140.85    109.64 o 
 -15   7   4       27.01       -9.75     36.87 o 
 -13   7   4      683.44      725.46     36.11 o 
 -11   7   4      518.18      533.58     26.39 o 
  -9   7   4     1342.12     1375.81     47.01 o 
  -7   7   4     2621.10     2605.03     44.73 o 
  -5   7   4     2961.87     2934.60     48.61 o 
  -3   7   4      152.20      209.44     12.99 o 
  -1   7   4      229.34      256.81     11.72 o 
   1   7   4     3923.78     4191.87     46.77 o 
   3   7   4      934.21      914.95     21.15 o 
   5   7   4       26.77       25.14      6.00 o 
   7   7   4     2579.04     2576.04     41.34 o 
   9   7   4      878.22      881.47     32.14 o 
  11   7   4     6771.31     7122.33    114.36 o 
  13   7   4     1100.58     1150.33     69.01 o 
  15   7   4     1026.01      952.59     80.88 o 
  17   7   4        2.78       13.68     29.91 o 
 -16   8   4      211.32      220.91     62.97 o 
 -14   8   4      192.69      137.05     24.26 o 
 -12   8   4     5088.96     5582.67    105.25 o 
 -10   8   4      672.21      681.75     33.30 o 
  -8   8   4      839.75      877.80     29.02 o 
  -6   8   4      716.86      694.67     24.33 o 
  -4   8   4      113.93       82.09     12.22 o 
  -2   8   4       16.67       17.97      6.00 o 
   0   8   4     2118.15     2258.20     34.48 o 
   2   8   4       47.36       57.79      7.87 o 
   4   8   4      563.28      556.61     17.85 o 
   6   8   4     5631.95     5627.25     63.83 o 
   8   8   4        2.03        3.45      8.57 o 
  10   8   4     1031.41     1024.55     40.98 o 
  12   8   4      560.86      630.41     36.35 o 
  14   8   4        0.33       18.69     23.77 o 
  16   8   4     1330.43     1276.22     86.59 o 
 -15   9   4      749.62      792.80     58.75 o 
 -13   9   4      305.62      293.39     30.76 o 
 -11   9   4      551.59      484.31     31.98 o 
  -9   9   4      830.89      838.80     47.81 o 
  -7   9   4      463.30      405.26     26.77 o 
  -5   9   4       62.38       48.58     10.81 o 
  -3   9   4      684.31      699.24     23.14 o 
  -1   9   4      235.37      220.58     15.80 o 
   1   9   4     2306.80     2441.36     38.78 o 
   3   9   4     3116.17     2973.09     50.10 o 
   5   9   4      105.45       91.85     12.12 o 
   7   9   4      491.17      502.67     20.10 o 
   9   9   4      432.96      443.24     40.42 o 
  11   9   4      263.61      198.44     25.24 o 
  13   9   4        5.77        8.69     16.82 o 
  15   9   4        0.08       25.08     33.94 o 
 -14  10   4       66.12       80.12     22.00 o 
 -12  10   4      373.01      410.74     89.26 o 
 -10  10   4     1170.87     1146.77     70.42 o 
  -8  10   4      161.96      139.03     18.05 o 
  -6  10   4      208.69      204.38     20.03 o 
  -4  10   4      842.66      981.27     74.44 o 
  -2  10   4     1295.76     1214.54     31.09 o 
   0  10   4        2.46       12.09      9.74 o 
   2  10   4       22.47       13.51      9.05 o 
   4  10   4      488.27      449.59     29.01 o 
   6  10   4     2307.87     2336.76     45.79 o 
   8  10   4     1696.25     1648.62     70.15 o 
  10  10   4     1153.53     1100.69     51.69 o 
  12  10   4      617.19      580.64     39.55 o 
  14  10   4      132.22       80.08     25.89 o 
 -13  11   4      113.59       89.75     28.66 o 
 -11  11   4     1269.91     1422.77     68.45 o 
  -9  11   4      166.54      153.40     57.02 o 
  -7  11   4      354.69      374.63     26.86 o 
  -5  11   4       87.47       96.30     17.77 o 
  -3  11   4      571.24      540.25     26.24 o 
  -1  11   4      415.73      423.91     48.76 o 
   1  11   4      359.61      387.84     41.75 o 
   3  11   4      326.64      348.32     27.58 o 
   5  11   4     2131.88     2133.66     48.90 o 
   7  11   4      805.41      855.79     32.06 o 
   9  11   4      539.89      530.27     39.52 o 
  11  11   4        3.32       -3.04     18.36 o 
  13  11   4      601.78      735.77     58.41 o 
 -12  12   4       60.23       44.55     21.31 o 
 -10  12   4       64.83       73.75     57.65 o 
  -8  12   4      214.82      203.14     23.62 o 
  -6  12   4      543.12      563.27     32.69 o 
  -4  12   4      423.42      532.00     28.65 o 
  -2  12   4      396.40      414.00     29.73 o 
   0  12   4      711.87      708.12     35.92 o 
   2  12   4     1840.12     1901.22     54.39 o 
   4  12   4      304.79      244.51     22.45 o 
   6  12   4      142.44      148.48     18.43 o 
   8  12   4       22.96       30.60     18.64 o 
  10  12   4       86.76       70.15     28.50 o 
  12  12   4       45.11       25.96     35.15 o 
 -11  13   4      548.27      565.33     60.92 o 
  -9  13   4        6.20       18.43     32.85 o 
  -7  13   4        0.85       16.51     16.43 o 
  -5  13   4       73.31       51.50     23.18 o 
  -3  13   4     1333.24     1434.03     51.01 o 
  -1  13   4      225.37      184.15     24.00 o 
   1  13   4      427.01      502.02     38.39 o 
   3  13   4        5.88       13.04     17.92 o 
   5  13   4     1658.66     1788.75     48.48 o 
   7  13   4      342.43      321.79     38.39 o 
   9  13   4      976.13     1051.71     73.63 o 
  -8  14   4       69.02       90.21     32.44 o 
  -6  14   4       26.32       45.89     24.53 o 
  -4  14   4        2.44        2.94     21.89 o 
  -2  14   4        1.84        3.76     16.42 o 
   0  14   4        6.62       -2.72     16.79 o 
   2  14   4       21.25       15.23     17.38 o 
   4  14   4       64.04       40.04     21.73 o 
   6  14   4      183.33      211.10     41.54 o 
   8  14   4       19.66       -4.79     26.74 o 
  -5  15   4       13.78       32.15     35.36 o 
  -3  15   4      955.22      992.60    124.19 o 
  -1  15   4      140.01       85.79     22.48 o 
   1  15   4      443.84      375.21     34.70 o 
   3  15   4      337.04      252.26     77.90 o 
   5  15   4        0.24       13.98     27.20 o 
 -19   1   5     2115.96     2419.73     74.55 o 
 -17   1   5     1442.09     1620.40     59.21 o 
 -15   1   5     3542.34     3688.23     92.25 o 
 -13   1   5       77.75       47.00     16.76 o 
 -11   1   5      258.91      269.89     18.56 o 
  -9   1   5     1689.46     1750.93     30.44 o 
  -7   1   5      756.22      749.49     13.97 o 
  -5   1   5     7676.60     7972.89     93.95 o 
  -3   1   5     7477.95     7200.40     62.34 o 
  -1   1   5     5798.02     6369.97     53.15 o 
   1   1   5    27128.87    26106.00    280.04 o 
   3   1   5     2561.05     2697.59     29.04 o 
   5   1   5      926.45      980.24     18.14 o 
   7   1   5     3887.46     3540.94     39.00 o 
   9   1   5    22069.34    21718.45    156.58 o 
  11   1   5     1768.28     1909.65     30.60 o 
  13   1   5     2542.99     2595.58     48.55 o 
  15   1   5      406.26      325.05     20.84 o 
  17   1   5      576.84      508.27     32.09 o 
  19   1   5        3.99       19.04     15.87 o 
 -18   2   5        8.07        5.25     26.14 o 
 -16   2   5     2238.88     2347.05     70.43 o 
 -14   2   5     1670.85     1645.49     56.69 o 
 -12   2   5      195.07      176.49     16.92 o 
 -10   2   5     2844.97     2875.58     59.77 o 
  -8   2   5      997.82     1003.05     17.05 o 
  -6   2   5      791.50      832.16     20.15 o 
  -4   2   5      984.58     1158.35     16.86 o 
  -2   2   5    15734.14    16119.36    112.24 o 
   0   2   5     3042.52     3002.51     31.09 o 
   2   2   5     5690.44     5840.17     44.50 o 
   4   2   5     4233.94     4210.59     36.93 o 
   6   2   5     4536.61     4422.95     48.34 o 
   8   2   5     8614.66     8387.66     93.29 o 
  10   2   5     4196.71     4078.46     50.91 o 
  12   2   5     5110.32     5300.05     86.41 o 
  14   2   5      181.85      167.48     19.43 o 
  16   2   5       64.21       55.63     15.82 o 
  18   2   5      233.97      176.99     24.75 o 
 -19   3   5      464.21      314.22     58.60 o 
 -17   3   5        1.06        8.28     14.70 o 
 -15   3   5       20.18       12.21     12.80 o 
 -13   3   5      431.62      515.31     31.30 o 
 -11   3   5     7670.86     7620.02    119.23 o 
  -9   3   5      216.30      206.88     12.33 o 
  -7   3   5    10238.03    10147.26     79.92 o 
  -5   3   5      137.58      138.41      5.24 o 
  -3   3   5     1146.59     1159.64     16.37 o 
  -1   3   5     6567.71     6723.68     48.98 o 
   1   3   5     7335.49     6910.30     48.78 o 
   3   3   5    17954.29    18414.21    106.42 o 
   5   3   5     1408.08     1495.51     19.46 o 
   7   3   5     4594.80     4391.51     48.12 o 
   9   3   5      507.14      496.65     18.70 o 
  11   3   5     1649.25     1574.71     41.54 o 
  13   3   5      135.92      140.64     18.30 o 
  15   3   5       66.62       45.65     15.03 o 
  17   3   5     2083.59     2293.51     64.01 o 
 -18   4   5      249.68      205.10     53.30 o 
 -16   4   5     1154.60     1202.36     45.67 o 
 -14   4   5     1032.82     1101.56     45.21 o 
 -12   4   5     1122.10     1017.67     59.67 o 
 -10   4   5      561.99      559.81     24.54 o 
  -8   4   5     6051.95     6239.25     89.37 o 
  -6   4   5       93.59      122.12      5.88 o 
  -4   4   5      314.23      280.84      9.77 o 
  -2   4   5       72.10       69.32      6.33 o 
   0   4   5      497.61      436.17     13.40 o 
   2   4   5     8175.39     7894.74     56.28 o 
   4   4   5      960.97     1021.75     16.55 o 
   6   4   5     1124.37     1000.65     17.24 o 
   8   4   5    10514.88    10455.69    100.31 o 
  10   4   5      109.33       79.01     11.66 o 
  12   4   5       72.63       46.31     14.75 o 
  14   4   5       64.53       71.71     16.46 o 
  16   4   5       23.36       23.62     16.36 o 
  18   4   5      832.90      686.19     44.97 o 
 -17   5   5       78.69      111.42     47.33 o 
 -15   5   5      388.74      328.35     38.01 o 
 -13   5   5      520.67      460.27     27.65 o 
 -11   5   5     5264.44     5240.24     97.44 o 
  -9   5   5      244.74      263.30     16.33 o 
  -7   5   5     4790.98     4958.92     59.19 o 
  -5   5   5      366.56      354.97     12.24 o 
  -3   5   5        8.48       14.39      4.24 o 
  -1   5   5       25.72       31.23      3.97 o 
   1   5   5      713.85      732.77     15.63 o 
   3   5   5     4741.70     4806.97     47.76 o 
   5   5   5       80.77       78.17      6.50 o 
   7   5   5     6554.19     6609.99     66.47 o 
   9   5   5       19.75       11.05      8.66 o 
  11   5   5      558.65      532.71     37.72 o 
  13   5   5      646.14      599.19     43.02 o 
  15   5   5     1200.44     1282.63     80.49 o 
  17   5   5      714.33      664.86     50.25 o 
 -18   6   5      407.96      526.87     80.92 o 
 -16   6   5       21.94        9.12     33.62 o 
 -14   6   5      204.58      186.16     20.80 o 
 -12   6   5     1966.33     2019.94     61.00 o 
 -10   6   5     6004.05     6058.53    126.24 o 
  -8   6   5     2325.48     2315.82     50.70 o 
  -6   6   5     8150.67     7994.67     92.31 o 
  -4   6   5     1423.33     1543.71     26.41 o 
  -2   6   5     1223.08     1244.61     26.04 o 
   0   6   5    12653.43    12261.07    100.39 o 
   2   6   5     1848.69     1858.91     28.84 o 
   4   6   5     2003.80     1817.38     27.92 o 
   6   6   5     4971.59     4975.74     51.82 o 
   8   6   5      744.24      734.80     31.18 o 
  10   6   5     2156.36     2275.33    103.19 o 
  12   6   5      766.51      734.39     62.96 o 
  14   6   5       40.97       56.84     29.39 o 
  16   6   5     1370.27     1241.04     57.17 o 
 -17   7   5      387.43      331.56     74.37 o 
 -15   7   5      170.76       94.20     38.18 o 
 -13   7   5     1877.94     2023.96    141.66 o 
 -11   7   5     1077.37     1076.51     40.50 o 
  -9   7   5      118.40       81.08     13.58 o 
  -7   7   5     1172.75     1129.38     28.78 o 
  -5   7   5     2483.08     2514.67     44.82 o 
  -3   7   5      913.56      957.27     32.74 o 
  -1   7   5     1992.60     1972.76     35.66 o 
   1   7   5      103.35      110.57     10.24 o 
   3   7   5      132.39       98.22      8.80 o 
   5   7   5      722.42      730.47     18.88 o 
   7   7   5     5253.36     5096.06     66.07 o 
   9   7   5      601.82      600.46     30.42 o 
  11   7   5      626.07      606.41     33.10 o 
  13   7   5      638.71      641.32     48.73 o 
  15   7   5      562.38      562.10     49.08 o 
  17   7   5       56.60       98.21     37.88 o 
 -16   8   5       27.31        8.28     44.42 o 
 -14   8   5        0.04       -2.50     14.18 o 
 -12   8   5      677.70      764.92     71.49 o 
 -10   8   5       70.49       35.39     13.82 o 
  -8   8   5     1587.49     1749.82     43.41 o 
  -6   8   5      725.89      772.26     28.27 o 
  -4   8   5      470.46      448.54     19.82 o 
  -2   8   5     1788.43     1733.79     31.98 o 
   0   8   5      862.81      887.61     23.85 o 
   2   8   5      290.37      304.01     17.67 o 
   4   8   5      189.29      179.32     15.17 o 
   6   8   5      154.38      136.82     17.16 o 
   8   8   5        0.24       -7.32      9.71 o 
  10   8   5       83.69       53.01     24.51 o 
  12   8   5     1370.58     1268.19     52.49 o 
  14   8   5     1481.65     1564.08     72.28 o 
  16   8   5       55.12       37.84     22.42 o 
 -15   9   5      107.37       58.98     18.98 o 
 -13   9   5      931.08     1012.72     45.49 o 
 -11   9   5      962.21      971.73     43.56 o 
  -9   9   5      435.32      377.95     42.62 o 
  -7   9   5     1009.27     1010.83     40.70 o 
  -5   9   5     8060.79     8091.21    124.28 o 
  -3   9   5      189.21      182.19     14.68 o 
  -1   9   5     3525.49     3582.61     57.07 o 
   1   9   5        0.10        7.18      6.49 o 
   3   9   5       35.27       33.50      9.48 o 
   5   9   5       44.95       46.63      9.97 o 
   7   9   5      904.09      938.61     29.49 o 
   9   9   5        6.17        9.94     13.32 o 
  11   9   5      963.43     1004.86     47.68 o 
  13   9   5      453.85      406.69     44.96 o 
  15   9   5     1760.56     1963.37    103.24 o 
 -14  10   5      327.48      344.40     39.98 o 
 -12  10   5     1248.55     1223.63     57.55 o 
 -10  10   5       11.85       23.57     21.45 o 
  -8  10   5       31.22        8.07     11.53 o 
  -6  10   5     2608.89     2670.47     63.52 o 
  -4  10   5        3.27        6.34      9.02 o 
  -2  10   5     2006.51     2128.39     38.53 o 
   0  10   5       25.86       25.59     11.10 o 
   2  10   5     1071.70     1035.41     58.51 o 
   4  10   5        4.37       17.54      9.83 o 
   6  10   5     2627.85     2614.14     52.37 o 
   8  10   5      528.52      555.83     34.58 o 
  10  10   5       16.92       17.64     18.00 o 
  12  10   5     1052.44     1063.62     72.58 o 
  14  10   5       32.01       33.69     23.39 o 
 -13  11   5     1109.87     1173.64     52.11 o 
 -11  11   5      197.64      174.96     26.11 o 
  -9  11   5      103.29      124.77     26.69 o 
  -7  11   5      239.97      254.15     36.05 o 
  -5  11   5      253.58      272.56     23.71 o 
  -3  11   5      112.44       93.24     13.67 o 
  -1  11   5       15.37        1.44     11.42 o 
   1  11   5      247.09      302.89     23.98 o 
   3  11   5     1319.87     1348.45     41.22 o 
   5  11   5        3.14        7.44     11.49 o 
   7  11   5     1125.32     1129.00     53.14 o 
   9  11   5        6.99        2.49     19.42 o 
  11  11   5       97.74       96.83     26.30 o 
  13  11   5       26.31       29.18     26.17 o 
 -12  12   5      362.52      382.06     45.25 o 
 -10  12   5       10.88        1.86     19.61 o 
  -8  12   5      276.67      282.25     26.27 o 
  -6  12   5     1233.47     1334.23     55.92 o 
  -4  12   5     1107.79     1077.81     67.78 o 
  -2  12   5      798.56      844.82     39.29 o 
   0  12   5       82.33       54.57     16.15 o 
   2  12   5      337.20      326.70     26.95 o 
   4  12   5      386.49      353.36     23.96 o 
   6  12   5       21.44        8.11     13.75 o 
   8  12   5       54.07       37.96     19.54 o 
  10  12   5       27.39       22.65     25.57 o 
  12  12   5      351.15      320.46     44.99 o 
 -11  13   5      102.62       87.74     25.68 o 
  -9  13   5       75.47       62.75     25.44 o 
  -7  13   5      174.10      166.71     22.50 o 
  -5  13   5       16.90       -3.48     17.62 o 
  -3  13   5      266.40      242.33     27.41 o 
  -1  13   5       39.98       27.09     17.31 o 
   1  13   5       94.61       76.68     18.83 o 
   3  13   5      813.66      771.88     51.47 o 
   5  13   5      630.41      618.79     31.66 o 
   7  13   5      262.78      223.32     31.00 o 
   9  13   5       22.21        9.81     28.24 o 
  -8  14   5        7.37       21.12     26.93 o 
  -6  14   5       65.96       68.67     28.65 o 
  -4  14   5      462.33      445.07     48.34 o 
  -2  14   5       14.06        7.39     16.80 o 
   0  14   5        0.37        1.40     16.55 o 
   2  14   5      509.89      561.93     41.46 o 
   4  14   5      650.70      716.26     49.38 o 
   6  14   5      641.13      671.95    104.85 o 
   8  14   5      285.74      300.44     47.19 o 
  -5  15   5       25.05       37.18     36.12 o 
  -3  15   5       89.16      111.56     69.70 o 
  -1  15   5       87.29       65.98     22.16 o 
   1  15   5       13.88       18.73     19.08 o 
   3  15   5      234.38      184.05     38.69 o 
   5  15   5      163.22       87.07     38.50 o 
 -18   0   6      531.35      393.39     48.18 o 
 -16   0   6     2132.19     2143.08    100.29 o 
 -14   0   6     4517.68     4254.30    146.11 o 
 -12   0   6     1487.59     1252.97     68.75 o 
 -10   0   6    11248.97    11203.96    269.95 o 
  -8   0   6     1383.22     1346.58     39.72 o 
  -6   0   6     2040.13     2139.95     83.96 o 
  -4   0   6        8.00       46.18      8.94 o 
  -2   0   6    36513.63    38900.34    303.64 o 
   0   0   6        0.13       -3.40      3.40 o 
   2   0   6      580.27      618.46     26.84 o 
   4   0   6    34918.71    37603.39    387.38 o 
   6   0   6     3674.34     3564.09     57.46 o 
   8   0   6    17982.56    17183.13    183.25 o 
  10   0   6     1388.87     1359.66     37.80 o 
  12   0   6      649.39      562.91     29.59 o 
  14   0   6     2856.72     3104.67     81.28 o 
  16   0   6       78.46       73.10     20.05 o 
  18   0   6     4140.54     4222.12    259.97 o 
 -19   1   6     1073.33     1282.51    124.75 o 
 -17   1   6       14.68       14.93     15.84 o 
 -15   1   6     2326.25     2453.66     75.05 o 
 -13   1   6      187.31      183.35     22.19 o 
 -11   1   6     4049.94     4020.15    126.44 o 
  -9   1   6    22442.39    22890.78    328.44 o 
  -7   1   6     2216.62     2397.78     34.73 o 
  -5   1   6     1226.17     1327.95     27.38 o 
  -3   1   6     1147.60     1312.98     16.54 o 
  -1   1   6     9739.54    10337.66     64.22 o 
   1   1   6     5601.38     5950.25     49.97 o 
   3   1   6     2454.88     2465.24     28.51 o 
   5   1   6       45.34       52.51      6.61 o 
   7   1   6     2995.00     3114.68     42.90 o 
   9   1   6     1160.76     1204.59     24.26 o 
  11   1   6      444.55      384.47     15.76 o 
  13   1   6     1064.25      972.64     29.57 o 
  15   1   6       39.83       37.24     17.23 o 
  17   1   6       19.47       21.43     15.24 o 
 -18   2   6      276.72      223.75     27.86 o 
 -16   2   6        3.56        0.43     13.63 o 
 -14   2   6     1092.82     1052.25     46.60 o 
 -12   2   6       18.71       19.24     12.21 o 
 -10   2   6    18337.60    18993.85    238.30 o 
  -8   2   6     2288.26     2197.78     33.58 o 
  -6   2   6      395.59      509.84     15.14 o 
  -4   2   6      891.72      781.79     13.24 o 
  -2   2   6     4072.26     3627.73     32.08 o 
   0   2   6     4137.71     4337.06     35.20 o 
   2   2   6       31.82       52.28      4.65 o 
   4   2   6      135.14      121.95      8.27 o 
   6   2   6     5293.75     5225.12     56.00 o 
   8   2   6      627.75      517.58     18.74 o 
  10   2   6    10605.85    10874.46     99.01 o 
  12   2   6       62.01       68.34     12.24 o 
  14   2   6      183.14      142.44     18.84 o 
  16   2   6     1798.81     1860.97     55.97 o 
  18   2   6      397.77      398.18     32.56 o 
 -19   3   6      138.45      150.28     47.87 o 
 -17   3   6      953.27      930.85     44.98 o 
 -15   3   6     2645.32     2459.80     74.70 o 
 -13   3   6     1969.36     1951.91     87.59 o 
 -11   3   6      394.37      383.08     24.06 o 
  -9   3   6     3719.57     3605.78     61.23 o 
  -7   3   6       57.38       71.68      9.21 o 
  -5   3   6      483.13      523.02     11.48 o 
  -3   3   6     6887.05     7321.08     63.18 o 
  -1   3   6     6347.82     6634.89     45.62 o 
   1   3   6       98.20       90.18      5.25 o 
   3   3   6     5306.51     5999.25     46.58 o 
   5   3   6     2159.31     2336.84     32.88 o 
   7   3   6     6869.30     6576.38     74.27 o 
   9   3   6     6227.11     6227.09     75.72 o 
  11   3   6       70.99       53.50     10.60 o 
  13   3   6     1805.41     1780.69     52.22 o 
  15   3   6      572.27      539.89     34.00 o 
  17   3   6      969.12      898.21     50.74 o 
 -18   4   6     3136.84     3300.76    161.59 o 
 -16   4   6     1478.01     1448.07     55.80 o 
 -14   4   6      724.43      672.11     47.90 o 
 -12   4   6     1424.79     1418.01     86.56 o 
 -10   4   6     3833.86     4040.44     80.74 o 
  -8   4   6     3934.35     4023.97     54.67 o 
  -6   4   6     3723.76     3678.20     33.68 o 
  -4   4   6     6711.03     6905.63     63.92 o 
  -2   4   6    12230.31    11647.13     75.86 o 
   0   4   6     4066.40     4161.00     34.82 o 
   2   4   6     9359.48     9102.74     68.39 o 
   4   4   6      572.12      597.91     13.90 o 
   6   4   6      344.27      290.61     11.04 o 
   8   4   6      249.85      261.00     16.22 o 
  10   4   6     1425.74     1437.79     42.49 o 
  12   4   6     2182.90     2122.60     60.91 o 
  14   4   6      277.52      277.87     26.15 o 
  16   4   6      934.28      976.48     50.61 o 
  18   4   6      604.34      513.97     44.59 o 
 -17   5   6      223.44      194.26     54.90 o 
 -15   5   6       98.65       76.42     18.84 o 
 -13   5   6      386.14      462.94     64.01 o 
 -11   5   6     2475.12     2377.88     75.11 o 
  -9   5   6     1392.32     1319.04     36.21 o 
  -7   5   6     3988.48     3836.64     52.58 o 
  -5   5   6      487.36      381.02     12.26 o 
  -3   5   6       97.35       92.35      6.99 o 
  -1   5   6    18091.49    17785.82    146.85 o 
   1   5   6      352.37      421.64     12.71 o 
   3   5   6      529.44      566.70     13.76 o 
   5   5   6     5624.29     5598.79     50.89 o 
   7   5   6      537.25      528.73     21.98 o 
   9   5   6     2405.02     2381.49     74.74 o 
  11   5   6     2563.85     2519.30     98.83 o 
  13   5   6      312.78      307.19     34.27 o 
  15   5   6     1565.10     1473.29     60.51 o 
  17   5   6       64.58       24.03     19.72 o 
 -18   6   6       51.02       72.66     51.75 o 
 -16   6   6      823.09      701.85     38.97 o 
 -14   6   6      521.23      414.94     33.95 o 
 -12   6   6       18.66       13.25     15.16 o 
 -10   6   6      606.66      605.54     30.21 o 
  -8   6   6      657.99      684.74     27.49 o 
  -6   6   6      967.52      938.57     25.73 o 
  -4   6   6     4979.48     5197.80     82.64 o 
  -2   6   6       65.17       73.57      7.47 o 
   0   6   6     1435.23     1482.48     24.28 o 
   2   6   6     4098.94     4292.46     43.07 o 
   4   6   6     1071.82     1009.80     20.88 o 
   6   6   6      301.32      318.89     17.28 o 
   8   6   6      916.37      849.03     30.15 o 
  10   6   6     2040.12     2112.56     69.60 o 
  12   6   6      125.33      115.71     27.05 o 
  14   6   6      174.82      173.68     29.96 o 
  16   6   6      442.55      393.43     38.21 o 
 -17   7   6      430.54      306.77     71.72 o 
 -15   7   6      223.31      171.50     36.88 o 
 -13   7   6       44.91       19.74     13.47 o 
 -11   7   6     1232.16     1322.72     47.04 o 
  -9   7   6       10.95       17.68      9.68 o 
  -7   7   6      624.66      704.25     60.90 o 
  -5   7   6     5608.75     5748.30     96.89 o 
  -3   7   6     1104.86     1014.29     25.59 o 
  -1   7   6     4775.09     4731.83     48.25 o 
   1   7   6       94.49       84.63     11.14 o 
   3   7   6     2677.64     2386.68     34.57 o 
   5   7   6      827.21      809.41     20.05 o 
   7   7   6     3152.39     3118.74     58.72 o 
   9   7   6     1140.63     1040.79     46.83 o 
  11   7   6        1.39       17.52     14.76 o 
  13   7   6      162.68      138.41     29.57 o 
  15   7   6      324.82      377.57     43.95 o 
 -16   8   6       36.48       11.31     16.69 o 
 -14   8   6      130.22      122.51     21.59 o 
 -12   8   6      730.61      743.17     38.72 o 
 -10   8   6      390.89      395.82     31.77 o 
  -8   8   6     1984.73     2015.07     44.09 o 
  -6   8   6     4045.91     3930.06     76.20 o 
  -4   8   6      163.76      205.78     15.82 o 
  -2   8   6     2433.94     2388.14     37.41 o 
   0   8   6     4915.70     5092.20     59.89 o 
   2   8   6       18.28        9.44      6.37 o 
   4   8   6     6451.31     6579.65     72.05 o 
   6   8   6      740.49      743.94     47.30 o 
   8   8   6     1696.47     1806.65     46.66 o 
  10   8   6       63.74       49.78     15.75 o 
  12   8   6      902.92      909.55     42.90 o 
  14   8   6       69.69       40.03     26.52 o 
  16   8   6       18.30       40.37     22.85 o 
 -15   9   6       12.49       -0.89     16.17 o 
 -13   9   6       62.21       54.33     18.71 o 
 -11   9   6      612.14      617.93     37.34 o 
  -9   9   6     1273.54     1283.11     56.45 o 
  -7   9   6      756.59      805.45     53.26 o 
  -5   9   6       48.32       72.58     13.45 o 
  -3   9   6      148.72      145.43     16.52 o 
  -1   9   6       16.16       21.35     10.85 o 
   1   9   6     4168.91     4204.94     58.20 o 
   3   9   6      200.51      207.43     17.05 o 
   5   9   6      228.94      200.78     15.48 o 
   7   9   6      816.43      819.27     37.23 o 
   9   9   6      157.70      161.26     21.97 o 
  11   9   6      168.71      138.46     22.53 o 
  13   9   6      168.03      134.47     25.16 o 
  15   9   6      385.80      351.61     74.91 o 
 -14  10   6       13.04       31.22     21.35 o 
 -12  10   6       87.55       61.34     29.51 o 
 -10  10   6        0.04        7.73     15.85 o 
  -8  10   6      166.00      198.86     22.19 o 
  -6  10   6       20.09       11.25     12.59 o 
  -4  10   6       91.97      104.94     15.60 o 
  -2  10   6      308.58      252.14     19.46 o 
   0  10   6      384.87      422.55     29.07 o 
   2  10   6      288.63      267.20     20.32 o 
   4  10   6     1996.32     2009.30     42.44 o 
   6  10   6     2245.90     2245.12     49.40 o 
   8  10   6        1.83        5.20     14.01 o 
  10  10   6       12.86       22.80     21.69 o 
  12  10   6      252.07      245.94     40.30 o 
  14  10   6      307.15      347.85     39.38 o 
 -13  11   6     1129.26     1285.98     62.60 o 
 -11  11   6      264.23      191.27     29.84 o 
  -9  11   6       16.28       29.41     19.36 o 
  -7  11   6     1033.73     1133.07     55.98 o 
  -5  11   6      570.97      556.36     30.99 o 
  -3  11   6      652.58      636.56     36.21 o 
  -1  11   6      406.59      445.26     28.53 o 
   1  11   6     1038.24     1097.67     39.87 o 
   3  11   6     1093.20     1131.83     39.94 o 
   5  11   6     1022.20     1063.93     35.39 o 
   7  11   6      461.05      400.84     31.37 o 
   9  11   6       68.09       51.23     22.27 o 
  11  11   6       25.98       22.33     23.99 o 
  13  11   6      957.93      918.22     66.06 o 
 -12  12   6      143.18      179.11     32.11 o 
 -10  12   6      605.23      572.91    104.05 o 
  -8  12   6      438.86      436.45     35.86 o 
  -6  12   6       32.78        1.47     14.15 o 
  -4  12   6      455.34      504.29     44.96 o 
  -2  12   6        3.85        6.17     13.87 o 
   0  12   6      344.63      317.80     27.30 o 
   2  12   6       17.91       10.05     14.15 o 
   4  12   6       10.66       -1.61     11.48 o 
   6  12   6        2.31        6.37     14.44 o 
   8  12   6      383.62      314.22     35.21 o 
  10  12   6       31.75       -9.67     23.40 o 
  -9  13   6       63.39      116.45     27.94 o 
  -7  13   6      335.34      324.75     28.54 o 
  -5  13   6      873.42      853.10    105.40 o 
  -3  13   6        3.46        8.06     16.71 o 
  -1  13   6        8.45       22.24     16.54 o 
   1  13   6      266.23      290.56     29.10 o 
   3  13   6        0.05        1.93     16.52 o 
   5  13   6     1815.64     1902.04     54.66 o 
   7  13   6       33.16       17.01     22.68 o 
   9  13   6      193.73      207.85     44.34 o 
  -8  14   6       44.83       30.56     28.66 o 
  -6  14   6       67.31       57.99     27.35 o 
  -4  14   6      107.47       92.01     30.22 o 
  -2  14   6      110.40       99.12     24.53 o 
   0  14   6        5.84       25.84     19.30 o 
   2  14   6       34.41       42.62     21.52 o 
   4  14   6       24.71       34.77     26.68 o 
   6  14   6       54.55       42.29     21.12 o 
  -5  15   6       54.69       36.54     35.26 o 
  -3  15   6      298.64      326.75     52.81 o 
  -1  15   6      145.18      104.59     32.78 o 
   1  15   6       96.14       72.28     26.73 o 
   3  15   6      185.30      156.62     46.50 o 
 -19   1   7       62.38       41.89     39.21 o 
 -17   1   7      105.98       83.52     42.77 o 
 -15   1   7     2929.39     2967.59    109.12 o 
 -13   1   7      341.42      222.41     25.55 o 
 -11   1   7     6495.45     6086.22    129.11 o 
  -9   1   7      650.34      621.40     34.31 o 
  -7   1   7     2019.32     1993.19     31.26 o 
  -5   1   7     9707.03     9582.08     99.90 o 
  -3   1   7     8878.27     8556.87     58.45 o 
  -1   1   7     7543.77     6864.58     47.42 o 
   1   1   7     3071.22     2955.11     33.12 o 
   3   1   7      122.60      125.83      6.88 o 
   5   1   7     3169.60     2900.28     44.26 o 
   7   1   7     1894.04     1861.33     33.20 o 
   9   1   7     1553.59     1413.90     27.52 o 
  11   1   7        7.61       13.78      7.11 o 
  13   1   7     4223.35     4340.79     90.79 o 
  15   1   7      174.51      123.50     19.07 o 
  17   1   7     2652.98     2766.11     70.43 o 
 -18   2   7       79.60       64.77     29.47 o 
 -16   2   7        1.63       -1.56     14.23 o 
 -14   2   7     2301.74     2480.95     77.99 o 
 -12   2   7     1031.80      959.11     45.91 o 
 -10   2   7      757.96      699.08     37.46 o 
  -8   2   7    10955.63    11180.26    131.06 o 
  -6   2   7     2251.28     2160.29     36.21 o 
  -4   2   7     4111.89     4034.76     39.85 o 
  -2   2   7      522.29      591.14     10.04 o 
   0   2   7    15501.99    14876.67     85.51 o 
   2   2   7      671.04      725.38     11.74 o 
   4   2   7      530.31      529.08     13.76 o 
   6   2   7      555.44      680.84     25.51 o 
   8   2   7      223.62      286.74     16.28 o 
  10   2   7       32.42       16.92      7.20 o 
  12   2   7     1454.26     1443.76     40.93 o 
  14   2   7      812.75      848.43     39.16 o 
  16   2   7      746.78      636.99     37.16 o 
  18   2   7      535.84      469.30     35.74 o 
 -19   3   7     1199.18     1214.69    132.00 o 
 -17   3   7      113.50      114.21     39.54 o 
 -15   3   7       71.57       66.87     24.92 o 
 -13   3   7     3190.59     3242.94     91.01 o 
 -11   3   7      278.20      280.21     27.77 o 
  -9   3   7     2417.12     2336.58    116.22 o 
  -7   3   7      777.12      758.34     22.15 o 
  -5   3   7      997.05     1047.72     16.05 o 
  -3   3   7    11475.40    11631.01     87.43 o 
  -1   3   7     1378.83     1393.08     15.70 o 
   1   3   7       46.24       31.88      5.16 o 
   3   3   7       71.96       37.16      4.54 o 
   5   3   7    12570.05    12577.87     98.18 o 
   7   3   7     2078.78     2044.87     37.88 o 
   9   3   7      791.36      788.14     25.67 o 
  11   3   7        6.97        1.66      8.36 o 
  13   3   7     1008.55      975.06     53.54 o 
  15   3   7      402.94      366.16     30.71 o 
  17   3   7      287.80      230.95     27.06 o 
 -18   4   7      110.50      118.21     22.85 o 
 -16   4   7      971.73      935.17     48.82 o 
 -14   4   7       69.32       34.42     16.68 o 
 -12   4   7     1958.70     1880.10     87.87 o 
 -10   4   7     5155.15     5177.90    120.74 o 
  -8   4   7      895.48      913.53     28.96 o 
  -6   4   7        0.91        2.82      3.96 o 
  -4   4   7     7799.62     7752.62     64.25 o 
  -2   4   7      147.08      156.00      6.58 o 
   0   4   7       17.33       21.93      3.64 o 
   2   4   7     1717.07     1506.05     21.86 o 
   4   4   7     5541.24     5475.16     54.16 o 
   6   4   7      340.82      302.70     13.03 o 
   8   4   7     6147.91     5931.81     74.64 o 
  10   4   7      800.29      733.84     36.36 o 
  12   4   7      705.29      724.01     59.35 o 
  14   4   7        8.66       24.99     14.18 o 
  16   4   7      919.05      862.16     49.05 o 
 -17   5   7       17.41       26.01     17.41 o 
 -15   5   7      140.22      136.95     24.05 o 
 -13   5   7     1278.05     1317.61     61.29 o 
 -11   5   7      615.93      684.68     42.51 o 
  -9   5   7     6449.41     6552.33    109.94 o 
  -7   5   7      694.27      677.13     20.47 o 
  -5   5   7       71.28       53.46      6.35 o 
  -3   5   7      146.09      158.70      8.52 o 
  -1   5   7        2.43        9.13      3.65 o 
   1   5   7     5452.56     5494.19     53.11 o 
   3   5   7      157.21      139.28     10.18 o 
   5   5   7     6182.63     6157.25     58.82 o 
   7   5   7      735.39      746.39     21.33 o 
   9   5   7     1704.70     1593.43     76.92 o 
  11   5   7     2173.42     2157.18     94.31 o 
  13   5   7       34.53       25.37     18.35 o 
  15   5   7       56.34       19.85     18.35 o 
  17   5   7        2.32       17.10     20.28 o 
 -18   6   7     1849.53     2046.46    139.91 o 
 -16   6   7        7.66       10.59     16.69 o 
 -14   6   7     2686.84     2983.71    154.37 o 
 -12   6   7     3004.22     3145.80     74.13 o 
 -10   6   7      285.31      277.29     23.09 o 
  -8   6   7      247.00      255.63     19.24 o 
  -6   6   7      995.36      956.40     26.64 o 
  -4   6   7     2137.59     2183.09     33.29 o 
  -2   6   7     2770.78     2781.13     43.52 o 
   0   6   7      352.08      399.63     17.08 o 
   2   6   7      127.18      102.63      8.26 o 
   4   6   7     7667.18     7489.41     70.49 o 
   6   6   7     1280.50     1298.63     29.46 o 
   8   6   7     1790.76     1799.06     48.14 o 
  10   6   7      617.70      569.35     56.12 o 
  12   6   7     1354.79     1411.57     61.91 o 
  14   6   7        2.67       -4.68     18.56 o 
  16   6   7      649.25      646.03     64.07 o 
 -17   7   7     1571.97     1710.43    130.66 o 
 -15   7   7      275.84      239.24     30.94 o 
 -13   7   7      414.03      400.98     43.62 o 
 -11   7   7     1196.22     1204.35     45.79 o 
  -9   7   7      591.52      623.24     29.44 o 
  -7   7   7     3163.80     3284.49     54.74 o 
  -5   7   7        0.32       -3.94      6.68 o 
  -3   7   7       83.47       77.17      9.90 o 
  -1   7   7     2079.10     1854.23     28.14 o 
   1   7   7       23.45       36.90      8.26 o 
   3   7   7     6217.38     6122.40     63.24 o 
   5   7   7      509.50      479.45     18.07 o 
   7   7   7      380.53      316.95     21.38 o 
   9   7   7     2630.37     2637.53     62.93 o 
  11   7   7     1697.95     1670.25     52.57 o 
  13   7   7      590.26      596.58     49.52 o 
  15   7   7      232.39      163.85     54.29 o 
 -16   8   7      162.72      158.03     27.24 o 
 -14   8   7      201.08      165.97     23.88 o 
 -12   8   7     4525.72     4858.82    102.72 o 
 -10   8   7       91.71       61.20     16.71 o 
  -8   8   7      414.09      435.21     22.51 o 
  -6   8   7     2641.44     2744.31     61.86 o 
  -4   8   7     1625.14     1603.12     39.96 o 
  -2   8   7      230.91      199.49     13.97 o 
   0   8   7       14.86        9.30      6.24 o 
   2   8   7      223.84      200.03     11.69 o 
   4   8   7     3177.76     3206.22     51.15 o 
   6   8   7      243.70      232.53     16.06 o 
   8   8   7     1482.05     1453.86     42.73 o 
  10   8   7        0.40        1.65     13.82 o 
  12   8   7        4.30       10.16     17.04 o 
  14   8   7      161.66      163.26     41.84 o 
 -15   9   7      811.41      922.38     63.92 o 
 -13   9   7     1713.88     1900.76     64.02 o 
 -11   9   7      346.61      291.51     94.42 o 
  -9   9   7       56.63       35.70     18.22 o 
  -7   9   7       31.57       34.25     13.14 o 
  -5   9   7      695.55      636.82     60.02 o 
  -3   9   7      220.01      263.63     16.37 o 
  -1   9   7     1499.90     1460.89     44.86 o 
   1   9   7      681.70      662.42     22.69 o 
   3   9   7     3727.32     3871.55     59.33 o 
   5   9   7      210.59      206.92     22.66 o 
   7   9   7      618.98      554.96     32.74 o 
   9   9   7      584.48      588.48     62.14 o 
  11   9   7     2018.41     2176.78     65.04 o 
  13   9   7      102.26       64.80     24.82 o 
 -14  10   7      205.84      208.62     32.94 o 
 -12  10   7      328.36      232.80     32.35 o 
 -10  10   7       28.35       15.01     16.83 o 
  -8  10   7       48.14       41.73     13.91 o 
  -6  10   7     1391.76     1413.92     46.35 o 
  -4  10   7     2088.43     2237.13     56.49 o 
  -2  10   7      371.08      405.67     39.23 o 
   0  10   7      806.40      793.75     33.95 o 
   2  10   7      550.15      566.31     31.06 o 
   4  10   7      683.72      634.28     25.79 o 
   6  10   7       51.01       44.54     12.80 o 
   8  10   7      161.85      174.92     23.86 o 
  10  10   7     1708.47     1749.00     66.31 o 
  12  10   7       89.77       59.57     28.31 o 
 -13  11   7      278.75      255.82     35.59 o 
 -11  11   7      874.65     1022.49    123.02 o 
  -9  11   7      458.20      543.24     37.89 o 
  -7  11   7     1564.68     1623.96     51.75 o 
  -5  11   7     4445.88     4764.67     92.18 o 
  -3  11   7      561.28      600.59     78.54 o 
  -1  11   7      253.66      265.50     24.80 o 
   1  11   7      612.61      605.62     34.41 o 
   3  11   7      916.82      934.37     42.94 o 
   5  11   7      132.52      104.91     16.98 o 
   7  11   7       34.33       17.26     16.60 o 
   9  11   7       32.82       11.62     24.23 o 
  11  11   7      673.33      734.71    106.12 o 
 -12  12   7      216.31      279.91     76.78 o 
 -10  12   7      371.40      436.36     50.35 o 
  -8  12   7       80.90       54.18     22.81 o 
  -6  12   7      700.86      714.31     36.99 o 
  -4  12   7       72.40       89.22     33.14 o 
  -2  12   7      100.71      143.02     24.61 o 
   0  12   7      203.47      164.90     22.60 o 
   2  12   7     2264.47     2533.46     64.72 o 
   4  12   7        4.32        6.61     14.27 o 
   6  12   7      181.54      174.93     21.90 o 
   8  12   7      331.08      201.58     30.99 o 
  10  12   7      940.72      940.64     67.62 o 
  -9  13   7      154.17      137.12     29.10 o 
  -7  13   7       13.97       15.35     15.76 o 
  -5  13   7        0.51       14.01     19.98 o 
  -3  13   7      314.74      257.02     36.44 o 
  -1  13   7       44.91       35.43     19.62 o 
   1  13   7        2.94       13.69     16.39 o 
   3  13   7       44.53       31.04     21.42 o 
   5  13   7        2.39        5.68     16.97 o 
   7  13   7       21.91       17.19     25.01 o 
   9  13   7      160.90       56.16     32.46 o 
  -6  14   7     1624.99     1766.73    100.56 o 
  -4  14   7     1384.60     1343.81     58.58 o 
  -2  14   7      456.74      448.50     39.33 o 
   0  14   7       19.58       17.81     18.64 o 
   2  14   7     1125.95     1171.02     50.88 o 
   4  14   7       92.86       80.62     28.61 o 
   6  14   7        4.56        8.35     25.87 o 
  -3  15   7       31.36        6.41     28.29 o 
  -1  15   7        0.04       31.14     45.34 o 
   1  15   7       63.47       65.09     27.52 o 
 -18   0   8      532.80      561.14     59.38 o 
 -16   0   8     2033.60     2234.81    111.58 o 
 -14   0   8     1168.53     1177.61     76.79 o 
 -12   0   8     5664.10     5423.69    177.01 o 
 -10   0   8      156.78      132.44     28.91 o 
  -8   0   8       74.71       83.57     24.31 o 
  -6   0   8    12502.08    12169.36    296.30 o 
  -4   0   8    14508.36    15170.62    143.05 o 
  -2   0   8     9422.66    10166.33     94.14 o 
   0   0   8     4225.71     4928.82     55.67 o 
   2   0   8     3832.81     4072.98     65.53 o 
   4   0   8     3409.35     3259.28     74.85 o 
   6   0   8    20963.62    19504.77    204.44 o 
   8   0   8     1837.21     1663.29     42.71 o 
  10   0   8      684.15      611.94     32.13 o 
  12   0   8      887.72      873.32     39.87 o 
  14   0   8     2191.11     2369.56     74.33 o 
  16   0   8      479.12      411.90     37.92 o 
  18   0   8      689.49      383.47     55.34 o 
 -19   1   8      174.05      141.52     27.24 o 
 -17   1   8       14.26       34.37     18.36 o 
 -15   1   8      130.51       75.44     42.04 o 
 -13   1   8      273.44      244.58     34.12 o 
 -11   1   8     1453.65     1431.79     57.60 o 
  -9   1   8     1509.39     1418.46     76.10 o 
  -7   1   8      143.49      129.15      9.81 o 
  -5   1   8     1845.61     1640.67     17.58 o 
  -3   1   8     4051.69     4487.36     34.53 o 
  -1   1   8     7015.62     7332.09     54.04 o 
   1   1   8     8698.00     8747.28     61.01 o 
   3   1   8     3071.30     3432.08     39.51 o 
   5   1   8     1535.84     1395.99     25.09 o 
   7   1   8      433.25      489.28     22.31 o 
   9   1   8      732.99      683.73     21.04 o 
  11   1   8      672.45      652.74     37.59 o 
  13   1   8       89.56       77.34     15.49 o 
  15   1   8      293.63      300.03     33.61 o 
  17   1   8       48.44       37.67     16.29 o 
 -18   2   8      170.20      132.96     26.43 o 
 -16   2   8        3.33       -5.34     13.72 o 
 -14   2   8     3628.71     3721.79    102.76 o 
 -12   2   8      325.24      353.87     69.50 o 
 -10   2   8      773.49      720.59     40.55 o 
  -8   2   8     1233.44     1211.15     37.90 o 
  -6   2   8     9836.04     9827.39    107.39 o 
  -4   2   8     3456.99     3842.89     33.67 o 
  -2   2   8    12485.61    13067.12     82.78 o 
   0   2   8      890.36      967.65     13.64 o 
   2   2   8    17303.29    17632.25    150.52 o 
   4   2   8      980.64     1118.82     25.23 o 
   6   2   8     5652.38     5679.80     63.86 o 
   8   2   8       41.42       17.71      6.96 o 
  10   2   8       15.73       -6.35      6.82 o 
  12   2   8       33.52       27.34     11.59 o 
  14   2   8     5459.38     5676.77    101.50 o 
  16   2   8       57.26       44.16     16.94 o 
  18   2   8       72.27       70.18     22.71 o 
 -17   3   8     1081.12     1065.93     54.01 o 
 -15   3   8     1394.35     1458.66     61.84 o 
 -13   3   8      314.42      331.74     32.35 o 
 -11   3   8     1922.19     1957.85    165.97 o 
  -9   3   8       18.45       15.04      9.73 o 
  -7   3   8     1729.93     1563.15     35.60 o 
  -5   3   8     8714.47     8699.12     92.91 o 
  -3   3   8      474.61      470.50     10.27 o 
  -1   3   8     5342.72     5782.04     40.89 o 
   1   3   8     3195.78     3447.89     34.64 o 
   3   3   8       56.46       50.50      4.98 o 
   5   3   8     7953.28     7167.05     71.21 o 
   7   3   8      935.02      905.89     22.77 o 
   9   3   8        1.30       -3.63      7.30 o 
  11   3   8      603.63      627.94     39.16 o 
  13   3   8      111.61      116.71     18.69 o 
  15   3   8      807.10      749.46     41.01 o 
  17   3   8      692.86      642.37     40.44 o 
 -18   4   8      390.33      321.49     34.15 o 
 -16   4   8       24.30       17.83     18.17 o 
 -14   4   8     3165.87     3307.44     97.62 o 
 -12   4   8        7.56        2.96     12.89 o 
 -10   4   8      851.12      795.76     34.35 o 
  -8   4   8      668.08      698.36     26.45 o 
  -6   4   8     2039.63     1992.79     36.22 o 
  -4   4   8     1005.99      887.59     16.93 o 
  -2   4   8      700.05      804.12     14.09 o 
   0   4   8    10773.69    10620.71     73.01 o 
   2   4   8      180.61      187.12      8.96 o 
   4   4   8      449.61      355.41     10.93 o 
   6   4   8      517.84      446.76     17.18 o 
   8   4   8       59.14       39.47     10.10 o 
  10   4   8     1934.27     1934.02     52.22 o 
  12   4   8      605.12      560.39     41.55 o 
  14   4   8     1567.03     1594.07     53.27 o 
  16   4   8      164.98      130.52     29.97 o 
 -17   5   8       73.84       58.90     22.61 o 
 -15   5   8      799.63      785.96    179.92 o 
 -13   5   8     6647.48     7014.13    242.09 o 
 -11   5   8      660.73      662.82     54.15 o 
  -9   5   8      848.25      824.08     37.32 o 
  -7   5   8     9937.49    10279.61    113.41 o 
  -5   5   8        1.84        4.29      6.70 o 
  -3   5   8     6153.48     6543.15     60.47 o 
  -1   5   8     2312.58     2330.38     28.84 o 
   1   5   8     3494.40     3850.23     37.97 o 
   3   5   8     5639.52     5654.60     55.84 o 
   5   5   8       27.93       23.30      6.25 o 
   7   5   8     2228.57     2122.69     50.28 o 
   9   5   8      914.82      971.89     37.64 o 
  11   5   8       16.56       16.23     14.48 o 
  13   5   8     4393.82     4708.74    131.61 o 
  15   5   8     1790.94     1903.63     68.02 o 
  17   5   8       18.08       22.15     24.78 o 
 -16   6   8      557.45      551.35     71.22 o 
 -14   6   8       74.27       29.12     19.90 o 
 -12   6   8        7.53       -5.27     11.28 o 
 -10   6   8     1079.42     1104.05     42.43 o 
  -8   6   8     1417.30     1305.77     46.82 o 
  -6   6   8      113.52      141.74     12.65 o 
  -4   6   8      167.25      139.21     10.71 o 
  -2   6   8      783.99      691.29     20.07 o 
   0   6   8     2902.18     2902.42     38.02 o 
   2   6   8      172.97      138.67     11.36 o 
   4   6   8     1276.92     1267.79     24.46 o 
   6   6   8      526.19      556.73     24.58 o 
   8   6   8     2604.70     2513.62     74.93 o 
  10   6   8        6.14       19.51     12.91 o 
  12   6   8      124.49      151.78     34.93 o 
  14   6   8       31.12       26.51     21.78 o 
  16   6   8      848.30      825.50     72.84 o 
 -17   7   8      345.52      281.58    128.65 o 
 -15   7   8     1734.34     1664.40    122.09 o 
 -13   7   8      854.49      919.92     43.34 o 
 -11   7   8       55.18       56.71     16.07 o 
  -9   7   8      811.15      752.03     36.90 o 
  -7   7   8      262.07      252.29     25.15 o 
  -5   7   8     1490.02     1498.06     38.75 o 
  -3   7   8      957.41      983.78     26.55 o 
  -1   7   8     1520.44     1591.07     26.47 o 
   1   7   8      152.25      140.37     10.31 o 
   3   7   8      825.76      838.57     22.08 o 
   5   7   8      816.72      845.54     37.91 o 
   7   7   8     1096.05      991.79     37.55 o 
   9   7   8      709.46      667.95     34.50 o 
  11   7   8      811.74      802.31     39.46 o 
  13   7   8      481.56      450.68     48.05 o 
  15   7   8      443.24      409.89     46.63 o 
 -16   8   8       90.44       51.75     23.62 o 
 -14   8   8     1144.39     1195.30    135.84 o 
 -12   8   8     1415.82     1552.09     65.77 o 
 -10   8   8      298.95      256.40     41.92 o 
  -8   8   8     4700.28     5136.17     89.07 o 
  -6   8   8      348.99      319.67     22.57 o 
  -4   8   8      584.03      594.37     24.60 o 
  -2   8   8      447.86      466.47     18.61 o 
   0   8   8     4255.62     4472.67     63.59 o 
   2   8   8      342.25      329.69     15.09 o 
   4   8   8      833.30      843.91     32.75 o 
   6   8   8       22.13       19.46      9.18 o 
   8   8   8     2550.31     2678.79     88.65 o 
  10   8   8      616.28      493.36     36.09 o 
  12   8   8     2976.18     3220.34     80.23 o 
  14   8   8      633.50      566.63     64.78 o 
 -15   9   8       93.54       73.70     36.30 o 
 -13   9   8        1.79        3.66     16.65 o 
 -11   9   8        1.14        6.48     16.91 o 
  -9   9   8     1508.34     1518.50     63.19 o 
  -7   9   8       16.64       20.40     11.01 o 
  -5   9   8      773.36      716.65     35.45 o 
  -3   9   8      239.91      232.43     27.86 o 
  -1   9   8      587.92      639.40     29.91 o 
   1   9   8       11.93       10.72      8.61 o 
   3   9   8      815.25      825.96     27.15 o 
   5   9   8     1471.05     1447.57     38.42 o 
   7   9   8       14.34       35.06     15.00 o 
   9   9   8      596.61      591.53     47.75 o 
  11   9   8      381.69      411.66     45.19 o 
  13   9   8       87.09       78.50     26.37 o 
 -14  10   8      274.22      273.67     36.28 o 
 -12  10   8      937.90     1056.22     57.62 o 
 -10  10   8       14.13       16.21     17.42 o 
  -8  10   8     2036.92     2255.88     58.66 o 
  -6  10   8       46.49       57.38     15.42 o 
  -4  10   8      802.25      792.78     42.63 o 
  -2  10   8       13.49       16.71     12.73 o 
   0  10   8      352.95      388.82     51.96 o 
   2  10   8      301.14      289.40     18.28 o 
   4  10   8      231.75      217.87     19.50 o 
   6  10   8      798.97      706.18     29.65 o 
   8  10   8     1428.71     1440.14     58.44 o 
  10  10   8      158.30      177.57     29.71 o 
  12  10   8      144.99       46.56     28.50 o 
 -13  11   8        9.12       22.20     22.50 o 
 -11  11   8      825.72      820.34     53.07 o 
  -9  11   8     1034.50     1020.68     49.32 o 
  -7  11   8       80.71       71.31     15.94 o 
  -5  11   8        2.58       -7.28     11.72 o 
  -3  11   8       48.18       33.97     16.78 o 
  -1  11   8     1307.93     1392.61     87.73 o 
   1  11   8      410.76      451.79     32.48 o 
   3  11   8        3.29        7.26     12.30 o 
   5  11   8      457.45      480.02     27.46 o 
   7  11   8       77.35       89.26     20.49 o 
   9  11   8      681.55      756.49     83.70 o 
  11  11   8      590.64      651.27     65.15 o 
 -10  12   8       56.81       69.19     22.31 o 
  -8  12   8       26.05       23.76     15.29 o 
  -6  12   8      340.85      345.53     28.24 o 
  -4  12   8      103.59      132.69     30.36 o 
  -2  12   8      219.25      205.80     27.25 o 
   0  12   8     1687.89     1663.47    145.92 o 
   2  12   8      167.17      180.72     21.28 o 
   4  12   8      538.33      540.23     31.65 o 
   6  12   8        9.75       33.08     16.90 o 
   8  12   8      144.71      113.09     55.68 o 
  10  12   8       14.99       -3.01     24.83 o 
  -9  13   8      142.30      184.68     70.39 o 
  -7  13   8      610.68      637.53     36.87 o 
  -5  13   8        9.50        4.21     24.29 o 
  -3  13   8      710.61      682.55     44.20 o 
  -1  13   8      584.12      643.70     60.67 o 
   1  13   8      449.28      459.81     31.71 o 
   3  13   8       51.16       43.22     21.67 o 
   5  13   8      233.18      158.96     38.38 o 
   7  13   8      737.63      743.74     64.55 o 
  -6  14   8        4.33        2.63     29.39 o 
  -4  14   8      268.91      335.50     40.74 o 
  -2  14   8      143.02      135.01     41.21 o 
   0  14   8        3.31      -17.02     26.03 o 
   2  14   8       30.87       30.56     22.69 o 
   4  14   8       18.79        5.62     26.43 o 
 -19   1   9      258.04      257.19     33.18 o 
 -17   1   9     4686.16     5056.40    131.61 o 
 -15   1   9      907.37      894.08     53.37 o 
 -13   1   9     2504.62     2337.52     80.44 o 
 -11   1   9      659.37      644.68     41.80 o 
  -9   1   9      620.28      534.21     72.05 o 
  -7   1   9     2023.61     2021.61     42.26 o 
  -5   1   9     2852.13     2674.60     26.94 o 
  -3   1   9      314.85      367.56      8.29 o 
  -1   1   9     2548.97     2469.96     23.91 o 
   1   1   9     8523.35     8508.96     66.95 o 
   3   1   9    14883.30    14597.76    110.55 o 
   5   1   9     7746.76     7632.22     78.08 o 
   7   1   9      210.06      159.81     14.17 o 
   9   1   9      138.35       71.46     14.94 o 
  11   1   9     3982.53     4186.13     68.30 o 
  13   1   9      512.86      482.10     42.85 o 
  15   1   9     1890.81     1958.82     93.92 o 
  17   1   9      169.39      167.13     24.76 o 
 -18   2   9     2810.55     3256.08    102.28 o 
 -16   2   9     1320.37     1328.73     62.76 o 
 -14   2   9       28.54       29.85     16.51 o 
 -12   2   9     4371.42     4125.44    111.22 o 
 -10   2   9      319.48      312.05     35.80 o 
  -8   2   9      128.49      103.19     14.64 o 
  -6   2   9       55.41       57.78      7.79 o 
  -4   2   9     1139.50     1270.35     17.81 o 
  -2   2   9        0.03        7.53      2.88 o 
   0   2   9    10556.08    10789.77     68.37 o 
   2   2   9       92.65       99.13      7.07 o 
   4   2   9     5122.99     5177.96     65.22 o 
   6   2   9     5291.79     5038.10     61.13 o 
   8   2   9      199.79      172.72     14.40 o 
  10   2   9     2489.51     2429.30     49.56 o 
  12   2   9      841.19      796.83     34.51 o 
  14   2   9     1362.73     1361.97     49.54 o 
  16   2   9        5.60        0.31     14.85 o 
 -17   3   9      183.28       85.89     25.28 o 
 -15   3   9      141.67      143.16     26.93 o 
 -13   3   9      638.96      605.93    142.34 o 
 -11   3   9      345.98      359.35     34.18 o 
  -9   3   9     3587.61     3515.15     93.65 o 
  -7   3   9      711.63      726.05     26.42 o 
  -5   3   9     5466.12     5360.23     50.20 o 
  -3   3   9     2401.64     2517.21     25.90 o 
  -1   3   9      201.29      194.64      7.37 o 
   1   3   9      194.56      202.58      8.66 o 
   3   3   9     1953.34     1942.95     24.34 o 
   5   3   9        2.28        9.07      5.71 o 
   7   3   9     2919.18     2657.99     41.49 o 
   9   3   9     4490.78     4647.47     83.73 o 
  11   3   9     1386.55     1359.12     41.24 o 
  13   3   9     1441.86     1608.16     52.28 o 
  15   3   9       68.54       56.03     17.39 o 
  17   3   9       46.13       36.03     19.55 o 
 -18   4   9      378.30      390.18     50.51 o 
 -16   4   9     2862.14     3209.38    160.82 o 
 -14   4   9        0.10       -1.48     13.44 o 
 -12   4   9        6.19       22.73     15.91 o 
 -10   4   9     4554.21     4520.40     90.27 o 
  -8   4   9     1756.48     1794.24     51.06 o 
  -6   4   9        9.37       16.18      6.77 o 
  -4   4   9     3279.09     3306.43     43.49 o 
  -2   4   9      996.82      923.53     15.79 o 
   0   4   9      777.78      728.45     14.02 o 
   2   4   9      933.02      923.45     17.13 o 
   4   4   9     9908.07    10007.46     79.73 o 
   6   4   9      649.86      665.33     21.29 o 
   8   4   9      166.43      192.26     17.70 o 
  10   4   9      799.61      805.49     40.80 o 
  12   4   9     1245.88     1348.04     52.27 o 
  14   4   9       94.40       53.43     17.62 o 
  16   4   9      171.42      152.49     25.66 o 
 -17   5   9      315.00      238.88     33.02 o 
 -15   5   9       17.05        1.36     16.96 o 
 -13   5   9       75.43       38.15     22.20 o 
 -11   5   9      552.32      536.33     45.60 o 
  -9   5   9      920.28      898.73     47.74 o 
  -7   5   9      220.45      258.71     14.96 o 
  -5   5   9     5616.89     5751.27     68.38 o 
  -3   5   9      266.90      265.95     11.55 o 
  -1   5   9     2027.02     2098.89     26.90 o 
   1   5   9       89.90      110.73      7.69 o 
   3   5   9     1152.36     1137.04     22.63 o 
   5   5   9     1950.35     2011.10     31.56 o 
   7   5   9      881.87      862.45     29.11 o 
   9   5   9     1899.61     1936.47     47.87 o 
  11   5   9       78.24       84.04     19.38 o 
  13   5   9     1286.87     1257.08     82.69 o 
  15   5   9       74.31       61.44     22.57 o 
 -16   6   9      295.35      187.75     75.27 o 
 -14   6   9       63.31       37.97     21.56 o 
 -12   6   9      146.13      141.54     23.60 o 
 -10   6   9      838.86      792.41     52.11 o 
  -8   6   9     3808.36     3835.60     83.28 o 
  -6   6   9     1153.17     1218.87     31.60 o 
  -4   6   9     7121.75     7047.27    112.17 o 
  -2   6   9     1332.53     1327.15     29.54 o 
   0   6   9      763.00      761.55     17.86 o 
   2   6   9     1912.68     1910.75     32.24 o 
   4   6   9      780.07      738.11     19.56 o 
   6   6   9     1477.93     1375.20     43.80 o 
   8   6   9      447.60      423.01     44.32 o 
  10   6   9       77.05       69.52     17.28 o 
  12   6   9     3274.11     3500.14    102.86 o 
  14   6   9      388.03      300.87     65.24 o 
  16   6   9        6.45      -14.33     22.65 o 
 -15   7   9      586.39      534.99     92.18 o 
 -13   7   9     1301.56     1439.00     54.56 o 
 -11   7   9     1068.42     1101.59     68.92 o 
  -9   7   9     4563.16     4710.63    117.66 o 
  -7   7   9       18.13       21.83      9.35 o 
  -5   7   9        0.03        8.43      8.01 o 
  -3   7   9     5729.26     5784.10     84.16 o 
  -1   7   9       62.81       45.01      6.66 o 
   1   7   9     2972.11     2986.43     40.05 o 
   3   7   9      402.30      396.19     19.03 o 
   5   7   9      980.83      951.46     27.12 o 
   7   7   9      514.42      467.76     41.74 o 
   9   7   9      104.00       89.01     18.48 o 
  11   7   9        7.41       -2.02     15.22 o 
  13   7   9      234.79      311.74     66.24 o 
  15   7   9      704.32      622.85     48.39 o 
 -16   8   9       13.42        9.17     16.81 o 
 -14   8   9        9.04       -2.95     15.35 o 
 -12   8   9      414.34      385.37     33.03 o 
 -10   8   9        0.75        7.66     15.74 o 
  -8   8   9     1380.79     1548.26     44.75 o 
  -6   8   9     1518.43     1478.90     44.84 o 
  -4   8   9     2123.51     2168.39     58.10 o 
  -2   8   9      130.77      158.70     15.72 o 
   0   8   9     1054.40     1057.00     31.23 o 
   2   8   9      741.69      757.28     23.97 o 
   4   8   9      838.94      893.24     29.58 o 
   6   8   9        1.93        9.35     10.14 o 
   8   8   9       27.33       29.98     15.31 o 
  10   8   9       10.98       20.38     15.25 o 
  12   8   9     1466.76     1522.49     56.77 o 
  14   8   9        7.02      -11.67     23.41 o 
 -15   9   9        0.13      -10.62     16.56 o 
 -13   9   9        9.16       19.95     20.65 o 
 -11   9   9     1534.32     1596.77     68.53 o 
  -9   9   9      517.45      525.39     41.16 o 
  -7   9   9        3.79        6.04     10.91 o 
  -5   9   9     1227.35     1263.85     42.16 o 
  -3   9   9     3008.64     3094.14     57.51 o 
  -1   9   9      171.02      155.70     18.10 o 
   1   9   9     2006.65     2082.63     43.17 o 
   3   9   9      405.64      391.42     22.57 o 
   5   9   9      179.93      136.80     15.96 o 
   7   9   9      701.36      728.41     42.80 o 
   9   9   9      459.29      395.06     36.07 o 
  11   9   9      281.71      293.13     31.62 o 
  13   9   9      829.20      880.23     54.09 o 
 -14  10   9     1634.04     1686.12     73.57 o 
 -12  10   9       37.88       66.21     26.17 o 
 -10  10   9      692.57      716.26     49.05 o 
  -8  10   9      555.92      530.29     47.44 o 
  -6  10   9       12.74       10.46     10.69 o 
  -4  10   9      270.82      307.65     27.20 o 
  -2  10   9     1027.52     1067.73     44.38 o 
   0  10   9     1869.62     1983.85     59.46 o 
   2  10   9      691.85      627.17     28.39 o 
   4  10   9      130.15      158.78     18.48 o 
   6  10   9      459.02      421.49     25.00 o 
   8  10   9        0.13       23.77     19.04 o 
  10  10   9       90.72       77.69     26.56 o 
  12  10   9       14.26       29.77     26.41 o 
 -11  11   9      803.50      900.10     56.45 o 
  -9  11   9      111.19      100.39     22.03 o 
  -7  11   9       15.28       17.38     13.10 o 
  -5  11   9      573.94      544.11     46.97 o 
  -3  11   9      372.36      404.77     33.49 o 
  -1  11   9     1478.46     1572.59     68.26 o 
   1  11   9       71.98       45.92     16.61 o 
   3  11   9      368.14      356.75     25.86 o 
   5  11   9     1544.86     1543.43     57.73 o 
   7  11   9      305.69      276.65     31.94 o 
   9  11   9      482.70      487.16     48.31 o 
  11  11   9     1208.69     1124.99     68.74 o 
 -10  12   9      474.53      529.33     46.98 o 
  -8  12   9      175.09      172.54     22.02 o 
  -6  12   9       18.29       17.02     13.41 o 
  -4  12   9      434.99      518.57     40.29 o 
  -2  12   9      291.28      285.48     31.14 o 
   0  12   9       35.84       54.98     20.61 o 
   2  12   9      435.64      407.77     31.36 o 
   4  12   9      115.17       99.98     19.28 o 
   6  12   9      469.10      511.70     53.49 o 
   8  12   9       56.52       67.04     28.46 o 
  10  12   9      664.83      712.67    104.87 o 
  -9  13   9        0.11       21.34     39.30 o 
  -7  13   9      279.79      253.60     32.41 o 
  -5  13   9      240.50      250.24     36.90 o 
  -3  13   9       65.93       48.72     21.33 o 
  -1  13   9      163.50      110.19     32.43 o 
   1  13   9      269.12      243.84     28.04 o 
   3  13   9        0.11       -5.24     39.18 o 
   5  13   9       49.40       33.25     19.37 o 
   7  13   9        8.10       36.70     30.37 o 
  -6  14   9        0.47        1.11     25.75 o 
  -4  14   9      139.58      103.78     35.44 o 
  -2  14   9     1635.71     1674.89     75.89 o 
   0  14   9        7.49       -0.56     20.77 o 
   2  14   9       44.16       31.59     21.73 o 
   4  14   9      643.49      497.08     57.12 o 
 -18   0  10     2469.58     2640.92    134.07 o 
 -16   0  10       15.60        4.61     26.18 o 
 -14   0  10     1278.76     1116.64     82.59 o 
 -12   0  10      495.25      411.64     52.45 o 
 -10   0  10       35.28       20.50     17.82 o 
  -8   0  10    22237.63    21483.63    491.77 o 
  -6   0  10     9900.07     9995.49    174.28 o 
  -4   0  10     5335.69     5137.68     58.10 o 
  -2   0  10      260.29      259.32     12.40 o 
   0   0  10       72.96       53.72      7.81 o 
   2   0  10     1621.09     1410.08     30.70 o 
   4   0  10       12.04       14.25      7.50 o 
   6   0  10     1295.64     1308.10     53.21 o 
   8   0  10      376.57      216.28     22.12 o 
  10   0  10    12482.13    12578.97    213.55 o 
  12   0  10     2336.12     2351.05     76.12 o 
  14   0  10     5120.83     5592.41    173.39 o 
  16   0  10      949.09      986.44    114.84 o 
 -17   1  10      663.44      661.67     49.88 o 
 -15   1  10      188.31      120.69     27.03 o 
 -13   1  10      874.22      796.04     48.49 o 
 -11   1  10     3615.93     3492.25    102.71 o 
  -9   1  10      480.25      503.16     41.08 o 
  -7   1  10     1329.19     1446.24     36.79 o 
  -5   1  10      284.30      254.94     10.17 o 
  -3   1  10      632.40      669.96     13.43 o 
  -1   1  10      980.09     1027.69     15.26 o 
   1   1  10      662.83      732.01     14.76 o 
   3   1  10      272.08      316.77     12.93 o 
   5   1  10        1.45       -4.26      5.28 o 
   7   1  10      173.91      169.59     14.13 o 
   9   1  10     1654.41     1693.98     40.53 o 
  11   1  10     1315.36     1383.33     45.49 o 
  13   1  10       69.84       39.78     15.06 o 
  15   1  10     1277.03     1283.40     59.92 o 
  17   1  10      316.72      317.78     57.78 o 
 -18   2  10      395.86      403.02     57.36 o 
 -16   2  10      663.01      662.86     65.36 o 
 -14   2  10      605.13      631.09     46.77 o 
 -12   2  10      663.03      726.79     48.44 o 
 -10   2  10     2976.76     3013.12    107.01 o 
  -8   2  10      786.43      756.07     58.01 o 
  -6   2  10     2057.84     2058.68     42.47 o 
  -4   2  10       98.45      115.15      6.78 o 
  -2   2  10      703.46      718.07     13.49 o 
   0   2  10     1496.80     1353.86     19.22 o 
   2   2  10    11326.40    11317.15     91.89 o 
   4   2  10     2020.75     1829.45     29.94 o 
   6   2  10        5.00       -4.47      5.16 o 
   8   2  10     1086.79     1071.83     37.24 o 
  10   2  10     3211.47     3393.96     65.72 o 
  12   2  10       15.90        4.17     12.16 o 
  14   2  10      272.29      250.01     35.72 o 
  16   2  10       53.93       64.88     19.22 o 
 -17   3  10      623.03      503.83     44.40 o 
 -15   3  10       81.90       86.87     23.60 o 
 -13   3  10      826.71      788.12     58.61 o 
 -11   3  10       72.92       51.12     18.81 o 
  -9   3  10     3870.52     3752.94     95.46 o 
  -7   3  10    12121.12    11647.92    168.73 o 
  -5   3  10      195.05      220.22     11.71 o 
  -3   3  10     1428.75     1388.11     19.24 o 
  -1   3  10      314.49      290.70      9.69 o 
   1   3  10      596.25      527.91     13.44 o 
   3   3  10      245.02      223.65      9.56 o 
   5   3  10      494.08      528.49     19.11 o 
   7   3  10      458.43      358.41     20.27 o 
   9   3  10     2054.69     2181.20     55.84 o 
  11   3  10      338.58      287.30     25.98 o 
  13   3  10     3101.56     3183.89     76.27 o 
  15   3  10     2073.70     2239.02     67.00 o 
 -16   4  10     1442.26     1399.09     68.20 o 
 -14   4  10      153.41      170.05     29.85 o 
 -12   4  10     2550.40     2548.86     91.00 o 
 -10   4  10       87.16       69.82     15.74 o 
  -8   4  10      556.63      619.69     32.02 o 
  -6   4  10      740.48      690.10     23.03 o 
  -4   4  10      351.52      369.97     13.96 o 
  -2   4  10     5121.84     5199.02     46.88 o 
   0   4  10     1137.51     1113.86     18.80 o 
   2   4  10     9271.28     9151.72     70.45 o 
   4   4  10     2674.66     2770.19     36.84 o 
   6   4  10      106.95      124.54     13.87 o 
   8   4  10       13.40        5.70      8.33 o 
  10   4  10      160.43      122.49     19.14 o 
  12   4  10     1860.61     1942.44     58.18 o 
  14   4  10      133.98      132.87     22.87 o 
  16   4  10     1761.65     1865.91     64.32 o 
 -17   5  10      455.41      411.74     41.75 o 
 -15   5  10      711.50      734.56    115.06 o 
 -13   5  10      423.75      368.22     56.56 o 
 -11   5  10      273.96      255.96     24.92 o 
  -9   5  10     1700.95     1712.89     53.95 o 
  -7   5  10      542.74      551.93     23.47 o 
  -5   5  10     2254.30     2238.82     39.20 o 
  -3   5  10     1548.45     1733.24     29.12 o 
  -1   5  10       94.32       99.17      8.96 o 
   1   5  10    18510.07    18715.08    129.80 o 
   3   5  10      777.10      803.24     19.70 o 
   5   5  10      737.23      686.22     26.63 o 
   7   5  10     2316.25     2246.51     47.63 o 
   9   5  10     1631.75     1687.10     46.21 o 
  11   5  10       24.86       28.19     15.24 o 
  13   5  10      236.84      197.14     28.40 o 
  15   5  10       36.66       18.52     20.31 o 
 -16   6  10      229.15      129.80     31.29 o 
 -14   6  10        0.07        9.11     18.27 o 
 -12   6  10      123.90      134.11     22.04 o 
 -10   6  10     2269.63     2402.82     67.81 o 
  -8   6  10      527.22      506.15     31.62 o 
  -6   6  10      648.04      687.65     30.76 o 
  -4   6  10      840.60      856.61     27.17 o 
  -2   6  10      942.74      941.02     19.15 o 
   0   6  10      177.33      166.33     10.39 o 
   2   6  10      170.64      149.34     10.26 o 
   4   6  10       39.09       35.03      8.07 o 
   6   6  10      102.23       67.17     13.86 o 
   8   6  10     1459.60     1435.38     51.48 o 
  10   6  10     1546.74     1460.55     49.92 o 
  12   6  10        4.07       10.37     17.67 o 
  14   6  10      696.14      702.63     70.14 o 
 -15   7  10     1045.30     1074.40     97.00 o 
 -13   7  10      451.95      380.87     48.11 o 
 -11   7  10       95.19       90.50     20.76 o 
  -9   7  10        2.73       16.33     13.33 o 
  -7   7  10      439.69      488.26     26.79 o 
  -5   7  10      871.99      835.41     27.31 o 
  -3   7  10     2147.60     2187.24     42.99 o 
  -1   7  10        9.07       11.83      6.45 o 
   1   7  10     5705.84     5952.13     68.72 o 
   3   7  10     1490.92     1361.75     34.87 o 
   5   7  10     1357.73     1359.53     37.56 o 
   7   7  10       57.34       52.01     15.90 o 
   9   7  10      420.77      426.72     34.03 o 
  11   7  10      576.90      634.13     38.71 o 
  13   7  10      119.35      107.55     29.65 o 
 -14   8  10      330.78      362.19     40.41 o 
 -12   8  10      210.23      240.76     33.08 o 
 -10   8  10       23.18       26.56     19.63 o 
  -8   8  10     1406.25     1386.48     43.26 o 
  -6   8  10      575.44      583.95     30.28 o 
  -4   8  10     4929.11     5072.16     79.17 o 
  -2   8  10      356.09      380.67     26.09 o 
   0   8  10     4873.19     5072.48     63.73 o 
   2   8  10     2123.71     2168.96     51.20 o 
   4   8  10      826.83      837.84     51.06 o 
   6   8  10     2881.77     3013.87     78.86 o 
   8   8  10     1747.41     1847.27     82.21 o 
  10   8  10       35.56       53.50     19.67 o 
  12   8  10        8.73       15.57     21.28 o 
  14   8  10       36.35       20.32     35.72 o 
 -13   9  10      177.93      138.51     29.96 o 
 -11   9  10      727.83      799.06     64.83 o 
  -9   9  10      280.31      320.81     35.27 o 
  -7   9  10      614.99      635.01     58.86 o 
  -5   9  10      667.52      742.71     70.71 o 
  -3   9  10       94.36       89.52     13.18 o 
  -1   9  10       71.50       67.31     15.24 o 
   1   9  10       54.42       27.18     12.82 o 
   3   9  10        0.57       -4.72     10.25 o 
   5   9  10        5.87       -4.19     11.69 o 
   7   9  10      747.37      711.71    150.84 o 
   9   9  10      947.89      939.85     51.06 o 
  11   9  10     1452.70     1414.84     72.08 o 
  13   9  10       54.58       79.23     27.83 o 
 -12  10  10      393.49      457.47     71.01 o 
 -10  10  10        8.53        8.77     19.30 o 
  -8  10  10      767.01      751.87     36.12 o 
  -6  10  10      250.76      253.70     21.91 o 
  -4  10  10     2068.83     2159.41     51.19 o 
  -2  10  10       38.52       27.28     13.46 o 
   0  10  10      888.44      838.75     37.46 o 
   2  10  10      684.12      763.26     34.03 o 
   4  10  10      917.61      837.18     32.81 o 
   6  10  10      636.48      558.21     44.87 o 
   8  10  10      431.06      365.93     36.41 o 
  10  10  10        7.81       20.26     23.76 o 
  12  10  10        0.30       30.35     27.77 o 
 -11  11  10       37.77       35.25     23.64 o 
  -9  11  10      105.10      129.67     24.61 o 
  -7  11  10      454.65      557.64     31.67 o 
  -5  11  10     1315.22     1494.57     44.75 o 
  -3  11  10     1563.73     1536.71     50.69 o 
  -1  11  10     1274.22     1350.76     53.17 o 
   1  11  10      119.96      103.29     20.22 o 
   3  11  10     1043.22     1117.11     48.67 o 
   5  11  10       56.84       59.30     17.64 o 
   7  11  10     1103.38     1215.64     79.35 o 
   9  11  10        3.16       12.07     24.22 o 
 -10  12  10       26.56       39.12     24.19 o 
  -8  12  10      103.28       96.98     60.65 o 
  -6  12  10      121.73      134.64     26.43 o 
  -4  12  10       14.26       13.71     16.03 o 
  -2  12  10      706.17      687.67     68.99 o 
   0  12  10       76.18       47.59     18.74 o 
   2  12  10        0.44        4.99     16.70 o 
   4  12  10       18.84       15.71     15.66 o 
   6  12  10      523.85      437.77     43.94 o 
   8  12  10      610.29      519.02     70.05 o 
  -7  13  10      383.70      355.05     43.06 o 
  -5  13  10      428.07      443.93     34.81 o 
  -3  13  10       48.53       34.43     18.17 o 
  -1  13  10      385.18      368.97     36.47 o 
   1  13  10       12.84        7.97     19.12 o 
   3  13  10      480.91      521.80    106.57 o 
   5  13  10      188.18      154.11     27.80 o 
  -4  14  10      372.63      328.95     64.11 o 
  -2  14  10       17.35       21.17     26.62 o 
   0  14  10        0.41       -6.22     24.73 o 
   2  14  10       78.59       55.25     28.72 o 
 -17   1  11      276.96      287.54     66.50 o 
 -15   1  11       40.50       36.60     21.45 o 
 -13   1  11     1645.08     1653.53     73.17 o 
 -11   1  11      748.30      784.10     49.88 o 
  -9   1  11     5310.68     5167.57    119.60 o 
  -7   1  11     1877.07     1751.10     42.71 o 
  -5   1  11       92.94       94.92      8.87 o 
  -3   1  11     2752.75     2475.42     27.00 o 
  -1   1  11    11746.38    11728.59     83.03 o 
   1   1  11       11.45        8.99      4.45 o 
   3   1  11    10409.63    10099.09     99.55 o 
   5   1  11      238.37      262.55     17.03 o 
   7   1  11     2635.36     2679.55     54.16 o 
   9   1  11       29.14       39.23     11.49 o 
  11   1  11       82.08       63.59     15.19 o 
  13   1  11      287.69      274.74     27.39 o 
  15   1  11     1111.10     1052.44     58.94 o 
 -18   2  11      249.77      196.08     32.87 o 
 -16   2  11      304.70      249.55     35.97 o 
 -14   2  11      254.56      243.23     34.35 o 
 -12   2  11     1704.64     1600.99     71.85 o 
 -10   2  11      127.93      145.63     27.24 o 
  -8   2  11     4782.53     4586.54     91.84 o 
  -6   2  11     3306.69     3249.01     48.89 o 
  -4   2  11     3738.77     3328.85     43.94 o 
  -2   2  11     7894.27     7911.43     66.43 o 
   0   2  11     2086.47     2030.34     25.91 o 
   2   2  11     8352.93     8140.65     73.60 o 
   4   2  11      420.25      327.77     16.14 o 
   6   2  11        0.63        0.68      6.80 o 
   8   2  11       70.76       57.05     13.50 o 
  10   2  11      293.56      262.76     24.69 o 
  12   2  11      234.76      228.59     24.87 o 
  14   2  11      117.90       88.23     20.35 o 
  16   2  11      591.52      561.35     39.28 o 
 -17   3  11     1867.20     2071.04     86.27 o 
 -15   3  11       33.33       22.02     24.52 o 
 -13   3  11        3.21        0.18     21.18 o 
 -11   3  11      547.43      471.25     41.80 o 
  -9   3  11     1188.85     1174.69     44.40 o 
  -7   3  11     1794.56     1804.08     62.45 o 
  -5   3  11      628.77      602.35     18.21 o 
  -3   3  11     2385.36     2348.13     28.26 o 
  -1   3  11     2677.27     2537.33     31.54 o 
   1   3  11      626.76      525.12     13.67 o 
   3   3  11     1299.90     1389.15     23.25 o 
   5   3  11       47.29       41.32      8.18 o 
   7   3  11     1601.06     1789.69     41.54 o 
   9   3  11      937.74      907.80     43.54 o 
  11   3  11     5332.12     5257.54     97.74 o 
  13   3  11        4.95       10.88     14.62 o 
  15   3  11       75.05       78.40     22.06 o 
 -16   4  11      836.08      761.99     55.54 o 
 -14   4  11      160.52      131.86     29.72 o 
 -12   4  11      432.84      482.40     54.93 o 
 -10   4  11     1769.32     1832.88     57.51 o 
  -8   4  11     1100.69     1074.76    104.23 o 
  -6   4  11        8.61       12.64      7.00 o 
  -4   4  11      233.32      240.09     14.84 o 
  -2   4  11     3211.70     2976.22     35.00 o 
   0   4  11     1793.75     1901.58     25.73 o 
   2   4  11        2.31        4.36      4.47 o 
   4   4  11     2790.20     2748.05     38.55 o 
   6   4  11     1758.66     1707.80     40.35 o 
   8   4  11     1094.48     1107.79     37.16 o 
  10   4  11      287.76      310.59     40.76 o 
  12   4  11        1.17        2.55     13.08 o 
  14   4  11      222.69      238.55     28.09 o 
 -17   5  11      129.67      150.89     69.10 o 
 -15   5  11        0.63       -7.09     19.94 o 
 -13   5  11      117.41       86.25     19.77 o 
 -11   5  11      519.26      486.34     38.79 o 
  -9   5  11      456.49      487.91     61.83 o 
  -7   5  11     4945.73     4831.88     89.25 o 
  -5   5  11       48.11       34.83      8.83 o 
  -3   5  11     6318.51     6544.70     72.16 o 
  -1   5  11      393.35      368.68     12.92 o 
   1   5  11     1319.10     1351.06     24.71 o 
   3   5  11       26.52       17.05      6.05 o 
   5   5  11      830.97      865.70     32.01 o 
   7   5  11     1153.70     1074.92     36.50 o 
   9   5  11      340.12      331.48     24.97 o 
  11   5  11     1280.08     1304.81     54.52 o 
  13   5  11      191.71      159.27     31.47 o 
  15   5  11        0.24        9.70     20.74 o 
 -16   6  11     1586.26     1594.41    126.30 o 
 -14   6  11       58.49       37.87     17.70 o 
 -12   6  11      567.31      514.88     43.69 o 
 -10   6  11     1622.69     1604.32     61.06 o 
  -8   6  11        4.68        5.53     11.40 o 
  -6   6  11     2313.40     2323.87     50.90 o 
  -4   6  11      167.07      189.00     14.68 o 
  -2   6  11       74.46       70.51      7.86 o 
   0   6  11       57.76       51.80      8.07 o 
   2   6  11      208.83      226.41     12.64 o 
   4   6  11      461.60      462.21     18.31 o 
   6   6  11     1657.08     1844.50     52.21 o 
   8   6  11     2254.02     2311.34     61.79 o 
  10   6  11     1177.48     1168.22     47.82 o 
  12   6  11     2643.81     2793.86     96.30 o 
  14   6  11       30.98       54.31     22.44 o 
 -15   7  11     1428.47     1574.35     77.80 o 
 -13   7  11        1.06       12.40     17.01 o 
 -11   7  11      834.62      845.59     54.56 o 
  -9   7  11       61.12       52.91     20.23 o 
  -7   7  11       14.72       11.96     10.10 o 
  -5   7  11      139.14      125.28     19.74 o 
  -3   7  11        1.10       -0.51      7.77 o 
  -1   7  11        4.81        2.65      6.73 o 
   1   7  11     1219.27     1302.15     41.21 o 
   3   7  11      747.69      688.54     25.34 o 
   5   7  11     7291.03     7211.04    103.61 o 
   7   7  11      318.24      307.30     30.96 o 
   9   7  11       24.72       25.72     20.38 o 
  11   7  11        1.90       30.19     19.83 o 
  13   7  11      508.30      562.63    102.01 o 
 -14   8  11       46.54       32.37     20.62 o 
 -12   8  11        5.18       13.94     20.13 o 
 -10   8  11      658.36      628.16     46.23 o 
  -8   8  11      101.52      102.98     16.12 o 
  -6   8  11       84.72       94.22     17.19 o 
  -4   8  11      464.62      508.15     26.80 o 
  -2   8  11      407.87      380.64     22.92 o 
   0   8  11     1610.06     1619.94     37.69 o 
   2   8  11      390.41      340.57     19.59 o 
   4   8  11      107.32       80.04     15.91 o 
   6   8  11      118.77       80.93     23.00 o 
   8   8  11       77.91       70.89     21.75 o 
  10   8  11     1009.97     1078.62     49.24 o 
  12   8  11        1.28        1.54     27.91 o 
 -13   9  11      101.08       86.30     27.45 o 
 -11   9  11      916.04      952.24     73.77 o 
  -9   9  11       23.09        8.54     18.12 o 
  -7   9  11       38.71       38.46     14.15 o 
  -5   9  11      203.50      197.91     28.44 o 
  -3   9  11      733.13      796.56     29.38 o 
  -1   9  11      452.71      435.95     35.84 o 
   1   9  11      508.94      513.04     24.37 o 
   3   9  11       50.21       52.74     13.58 o 
   5   9  11       76.73       85.44     16.18 o 
   7   9  11     1298.96     1255.35     54.87 o 
   9   9  11      146.22      167.95     28.26 o 
  11   9  11      312.70      263.76     40.36 o 
 -12  10  11      729.13      817.60     74.21 o 
 -10  10  11        0.37       10.00     20.30 o 
  -8  10  11      138.24      138.20     20.21 o 
  -6  10  11        2.11        9.93     12.29 o 
  -4  10  11       45.20       34.94     11.93 o 
  -2  10  11     1101.48     1045.60     38.35 o 
   0  10  11        8.81       -3.71     12.88 o 
   2  10  11     1560.68     1765.59     43.79 o 
   4  10  11      230.99      200.94     21.83 o 
   6  10  11     1599.21     1668.88     63.02 o 
   8  10  11        2.36       32.38     21.28 o 
  10  10  11      238.31      274.55     41.34 o 
 -11  11  11       99.09       48.35     27.07 o 
  -9  11  11      101.11       87.06     27.06 o 
  -7  11  11     1319.49     1363.50     46.50 o 
  -5  11  11       22.01       18.23     14.52 o 
  -3  11  11       59.16       45.18     16.66 o 
  -1  11  11      443.75      407.71     31.27 o 
   1  11  11        0.06       -9.14     14.62 o 
   3  11  11       24.42       24.68     15.66 o 
   5  11  11      433.68      388.46     31.90 o 
   7  11  11       13.73       -1.08     22.12 o 
   9  11  11      126.39       94.57     37.57 o 
  -8  12  11        3.89       -3.03     20.64 o 
  -6  12  11       36.33       63.88     22.15 o 
  -4  12  11     1043.15     1003.64     45.88 o 
  -2  12  11       25.39       11.05     25.46 o 
   0  12  11       12.37        6.72     17.40 o 
   2  12  11       71.81      107.13     22.62 o 
   4  12  11       57.84       59.97     22.58 o 
   6  12  11       25.28       -0.50     23.83 o 
   8  12  11       14.82       -6.45     24.75 o 
  -7  13  11       37.74       13.60     25.79 o 
  -5  13  11        9.85        4.64     21.02 o 
  -3  13  11      885.36      753.70     48.02 o 
  -1  13  11      245.63      295.45     72.14 o 
   1  13  11      117.04       71.36     24.49 o 
   3  13  11        0.99       15.73     30.90 o 
 -16   0  12     1805.08     1962.77    122.40 o 
 -14   0  12       40.74       61.71     34.28 o 
 -12   0  12      252.16      237.25     48.45 o 
 -10   0  12      179.51      204.68     43.82 o 
  -8   0  12      682.61      708.10     47.16 o 
  -6   0  12     2146.78     2273.18     76.44 o 
  -4   0  12     1371.30     1381.74     34.41 o 
  -2   0  12     8387.66     8336.54    109.11 o 
   0   0  12     8843.86     8643.34    108.92 o 
   2   0  12       82.18       90.23     10.55 o 
   4   0  12     2441.05     2604.53     57.67 o 
   6   0  12       42.73       25.06     13.59 o 
   8   0  12      988.54     1183.96     84.28 o 
  10   0  12      142.82      240.46     60.71 o 
  12   0  12     1185.54     1107.42     78.63 o 
  14   0  12       39.17       28.24     27.74 o 
  16   0  12      263.21      413.29     87.33 o 
 -17   1  12       11.26       10.42     23.23 o 
 -15   1  12      199.54      192.33     34.27 o 
 -13   1  12        0.46       10.85     17.78 o 
 -11   1  12        3.91       -8.70     13.73 o 
  -9   1  12      386.18      353.17     41.86 o 
  -7   1  12      351.75      288.77     23.17 o 
  -5   1  12     1724.20     1440.35     28.96 o 
  -3   1  12     3062.76     2849.84     55.65 o 
  -1   1  12     6355.72     6610.88     60.61 o 
   1   1  12     2046.75     1967.06     35.59 o 
   3   1  12     1918.54     1900.25     39.93 o 
   5   1  12        0.48        5.87      7.05 o 
   7   1  12     2796.68     2724.66     56.53 o 
   9   1  12      509.76      440.60     29.58 o 
  11   1  12      274.76      270.36     35.10 o 
  13   1  12        3.91       19.37     18.07 o 
  15   1  12      453.82      399.70     40.80 o 
 -16   2  12      164.60      155.57     36.09 o 
 -14   2  12      101.74       67.71     31.04 o 
 -12   2  12     1543.00     1649.61    132.19 o 
 -10   2  12      621.87      706.41     37.54 o 
  -8   2  12     1611.97     1631.95     52.73 o 
  -6   2  12      756.65      642.27     22.05 o 
  -4   2  12     1248.05     1176.98     23.65 o 
  -2   2  12     3970.16     4172.25     42.47 o 
   0   2  12     1065.55     1150.11     23.70 o 
   2   2  12       20.53       12.77      5.60 o 
   4   2  12       16.82        6.79      6.32 o 
   6   2  12      787.59      784.11     28.74 o 
   8   2  12     4753.65     4483.45     92.80 o 
  10   2  12       29.55       37.57     14.21 o 
  12   2  12       62.02       41.28     16.47 o 
  14   2  12     1711.94     1893.72     61.99 o 
 -17   3  12        0.87       -4.52     19.59 o 
 -15   3  12      613.51      594.03    106.00 o 
 -13   3  12      135.70      133.43     29.74 o 
 -11   3  12        3.94       -2.94     11.87 o 
  -9   3  12       57.25       57.04     15.06 o 
  -7   3  12     1088.87     1109.91     35.68 o 
  -5   3  12        0.31        7.86      6.30 o 
  -3   3  12     2973.36     3037.37     40.95 o 
  -1   3  12       28.69       31.10      5.90 o 
   1   3  12     1129.17     1067.27     24.32 o 
   3   3  12      251.68      232.43     11.85 o 
   5   3  12      519.01      576.14     24.96 o 
   7   3  12      164.17      208.09     18.29 o 
   9   3  12      148.62      141.45     22.62 o 
  11   3  12       37.44       20.69     15.58 o 
  13   3  12      332.99      338.81     31.56 o 
  15   3  12      230.22      212.71     30.60 o 
 -16   4  12      238.94      109.72     30.09 o 
 -14   4  12      489.71      565.34     51.37 o 
 -12   4  12     1095.79     1009.41     46.57 o 
 -10   4  12     1542.01     1556.03     54.36 o 
  -8   4  12      785.22      792.05     50.65 o 
  -6   4  12      914.86      791.25     25.48 o 
  -4   4  12      828.21      760.23     24.32 o 
  -2   4  12     3547.31     3427.38     39.35 o 
   0   4  12     7489.50     7635.89     70.24 o 
   2   4  12        7.17       19.06      5.87 o 
   4   4  12     1319.18     1310.36     28.51 o 
   6   4  12     5852.99     6046.29     91.59 o 
   8   4  12        1.52       -6.89     10.26 o 
  10   4  12       30.78       15.29     16.07 o 
  12   4  12       15.44       16.78     15.76 o 
  14   4  12      127.78       82.46     22.98 o 
 -15   5  12     1033.56      948.58     64.78 o 
 -13   5  12      507.65      574.41     55.73 o 
 -11   5  12     2740.26     3025.63     81.19 o 
  -9   5  12       64.00       83.71     18.38 o 
  -7   5  12      660.58      687.19     29.48 o 
  -5   5  12     1587.81     1507.55     43.36 o 
  -3   5  12      706.57      746.58     21.91 o 
  -1   5  12      635.73      645.97     16.79 o 
   1   5  12        1.90       17.55      6.94 o 
   3   5  12      504.07      524.01     21.94 o 
   5   5  12      614.96      564.48     30.93 o 
   7   5  12        1.42       12.66     11.72 o 
   9   5  12     1221.89     1247.10     42.86 o 
  11   5  12       80.00       99.36     24.13 o 
  13   5  12     1135.28     1156.03     71.70 o 
 -16   6  12      191.45      209.88     81.83 o 
 -14   6  12      723.91      803.06    145.21 o 
 -12   6  12       36.45       21.22     17.44 o 
 -10   6  12      130.41      137.52     25.79 o 
  -8   6  12      280.93      250.79     30.32 o 
  -6   6  12      122.83      106.00     14.01 o 
  -4   6  12      194.09      186.60     18.33 o 
  -2   6  12     1075.30     1013.25     22.31 o 
   0   6  12     1333.10     1291.27     39.23 o 
   2   6  12     1602.93     1569.47     36.46 o 
   4   6  12      172.18      168.98     16.94 o 
   6   6  12        2.02        6.25     13.23 o 
   8   6  12       82.30       69.33     18.35 o 
  10   6  12       22.50       48.40     18.43 o 
  12   6  12       54.02        9.09     22.76 o 
  14   6  12      642.26      591.44     56.29 o 
 -15   7  12      184.95      146.67     26.46 o 
 -13   7  12        6.75        7.89     16.95 o 
 -11   7  12     2536.72     2591.85    120.54 o 
  -9   7  12        2.99        5.07     16.17 o 
  -7   7  12      767.26      767.05     33.86 o 
  -5   7  12      668.57      643.27     27.70 o 
  -3   7  12      257.77      229.56     16.65 o 
  -1   7  12     3865.74     4001.86     61.36 o 
   1   7  12     1060.16     1048.65     29.33 o 
   3   7  12       36.32       21.57     10.62 o 
   5   7  12      971.82     1005.84     55.59 o 
   7   7  12      301.19      287.75     31.03 o 
   9   7  12      282.39      276.18     28.89 o 
  11   7  12        4.17      -12.83     19.68 o 
  13   7  12      194.10      139.44     44.11 o 
 -14   8  12       16.76       13.44     23.41 o 
 -12   8  12      669.68      750.33     53.00 o 
 -10   8  12      751.04      697.02     49.51 o 
  -8   8  12      295.23      316.09     35.14 o 
  -6   8  12     3838.25     3862.26     81.80 o 
  -4   8  12      605.14      599.13     26.56 o 
  -2   8  12        7.51        5.57     11.03 o 
   0   8  12       53.14       51.00     13.31 o 
   2   8  12       95.07       95.59     13.90 o 
   4   8  12       16.19       24.41     13.59 o 
   6   8  12       44.94       42.08     19.04 o 
   8   8  12      170.42      216.64     32.33 o 
  10   8  12      583.23      609.98     67.55 o 
  12   8  12     1415.85     1548.21     68.50 o 
 -13   9  12       33.84       43.83     25.97 o 
 -11   9  12       22.81       30.46     21.94 o 
  -9   9  12      163.02      143.94     28.95 o 
  -7   9  12      122.33      129.30     19.80 o 
  -5   9  12      225.59      227.15     33.88 o 
  -3   9  12     1652.03     1866.75     49.11 o 
  -1   9  12       26.15       18.96     13.82 o 
   1   9  12      140.86      139.56     16.35 o 
   3   9  12        7.48        4.71     14.29 o 
   5   9  12      519.81      495.97     24.17 o 
   7   9  12      354.49      336.08     35.37 o 
   9   9  12      106.37       93.28     39.35 o 
  11   9  12        1.26       11.92     37.42 o 
 -12  10  12      197.03      230.21     49.39 o 
 -10  10  12      363.24      306.36     45.18 o 
  -8  10  12        5.85        4.19     17.91 o 
  -6  10  12      458.15      426.62     30.97 o 
  -4  10  12      278.73      230.44     24.87 o 
  -2  10  12       27.44       26.60     15.49 o 
   0  10  12      343.31      363.17     29.02 o 
   2  10  12      827.84      812.41     51.38 o 
   4  10  12     2199.78     2362.11     65.26 o 
   6  10  12      115.87       87.66     23.75 o 
   8  10  12        0.16       -5.52     23.05 o 
  10  10  12       34.96       25.26     27.48 o 
  -9  11  12      558.39      619.42     95.86 o 
  -7  11  12      146.76      157.79     26.02 o 
  -5  11  12     1133.14     1226.94     48.56 o 
  -3  11  12      108.73       79.40     18.13 o 
  -1  11  12       18.61       27.23     16.26 o 
   1  11  12       65.86       26.72     17.50 o 
   3  11  12       31.22       16.75     17.70 o 
   5  11  12      202.42      176.83     38.41 o 
   7  11  12       16.88        7.18     23.67 o 
   9  11  12       50.36       48.22     52.10 o 
  -8  12  12       48.00       45.83     29.02 o 
  -6  12  12       47.91       43.64     21.93 o 
  -4  12  12      418.32      324.88     30.64 o 
  -2  12  12       24.05       22.04     17.78 o 
   0  12  12       40.91       40.08     19.86 o 
   2  12  12      488.73      397.83     36.78 o 
   4  12  12       53.50       45.37     22.32 o 
   6  12  12        4.37       12.60     28.68 o 
  -5  13  12      106.89      118.16     27.79 o 
  -3  13  12        1.50      -20.13     23.60 o 
  -1  13  12       92.51       66.63     26.27 o 
   1  13  12      245.74      219.26     32.42 o 
   3  13  12     1619.25     1896.52    105.85 o 
 -17   1  13      421.10      457.27     50.10 o 
 -15   1  13     1120.29     1020.60    140.17 o 
 -13   1  13     1512.51     1439.04    105.07 o 
 -11   1  13      549.79      564.77     48.48 o 
  -9   1  13      607.57      652.56     36.74 o 
  -7   1  13      531.00      519.65     23.09 o 
  -5   1  13      353.61      342.21     17.02 o 
  -3   1  13      716.73      558.51     18.63 o 
  -1   1  13        6.26       10.44      5.98 o 
   1   1  13      362.73      407.08     13.56 o 
   3   1  13     3592.42     3870.89     55.26 o 
   5   1  13       20.88       15.44      8.20 o 
   7   1  13     6004.01     6268.05    114.62 o 
   9   1  13        1.86        1.37     12.93 o 
  11   1  13        6.15        1.20     15.40 o 
  13   1  13        0.54       10.50     17.52 o 
  15   1  13      790.95      753.00     77.97 o 
 -16   2  13      162.31       84.47     30.24 o 
 -14   2  13     1689.05     1712.14     83.12 o 
 -12   2  13      163.13      163.71     31.60 o 
 -10   2  13      480.78      501.21     33.42 o 
  -8   2  13        0.44        6.74      9.62 o 
  -6   2  13      209.91      239.42     15.49 o 
  -4   2  13      388.28      267.38     13.60 o 
  -2   2  13        8.27        3.93      5.29 o 
   0   2  13      123.18       92.68      8.82 o 
   2   2  13      709.37      807.64     21.55 o 
   4   2  13      498.45      576.60     31.29 o 
   6   2  13      991.92      929.70     33.86 o 
   8   2  13     2531.10     2787.48     65.98 o 
  10   2  13        3.36       14.04     13.32 o 
  12   2  13      147.33      149.11     23.81 o 
  14   2  13      336.67      252.56     34.65 o 
 -15   3  13      341.53      282.29     44.45 o 
 -13   3  13      724.86      623.78     73.27 o 
 -11   3  13        2.32       -3.02     12.74 o 
  -9   3  13     1012.87      945.32     50.55 o 
  -7   3  13      938.47      917.13     43.99 o 
  -5   3  13     3688.13     3941.71     66.08 o 
  -3   3  13      146.87      150.05     10.72 o 
  -1   3  13     6022.13     5921.84     55.95 o 
   1   3  13     2387.64     2460.67     37.83 o 
   3   3  13      408.50      386.10     15.53 o 
   5   3  13      529.44      445.54     25.12 o 
   7   3  13       15.27       13.31     11.17 o 
   9   3  13      370.47      401.64     66.64 o 
  11   3  13     1259.63     1267.88     71.75 o 
  13   3  13        9.71       19.06     17.48 o 
 -16   4  13       20.84       20.47     49.10 o 
 -14   4  13      480.68      389.52     50.94 o 
 -12   4  13      923.57     1066.95     49.70 o 
 -10   4  13      265.96      253.16     26.74 o 
  -8   4  13       72.35       49.96     15.64 o 
  -6   4  13       42.17       52.34     10.90 o 
  -4   4  13       48.73       49.76      9.79 o 
  -2   4  13      408.16      359.07     14.62 o 
   0   4  13       45.21       37.43      6.40 o 
   2   4  13     2565.34     2847.00     40.26 o 
   4   4  13      214.26      195.78     17.43 o 
   6   4  13     1702.59     1731.59     46.85 o 
   8   4  13      216.42      172.22     18.49 o 
  10   4  13        4.26       -2.52     15.35 o 
  12   4  13      105.12       81.15     21.34 o 
  14   4  13       89.78       87.88     30.11 o 
 -15   5  13      174.84      169.34     38.35 o 
 -13   5  13       52.48        8.19     16.84 o 
 -11   5  13       38.31       38.09     17.20 o 
  -9   5  13       24.19       41.11     18.25 o 
  -7   5  13      102.51       85.08     12.96 o 
  -5   5  13     1919.34     1909.44     45.01 o 
  -3   5  13       20.93       33.27      9.01 o 
  -1   5  13      191.09      179.03     12.20 o 
   1   5  13      270.24      290.04     16.36 o 
   3   5  13      227.88      195.30     14.78 o 
   5   5  13       67.94       43.24     14.51 o 
   7   5  13        2.61       -4.92     12.39 o 
   9   5  13     1711.66     1701.28     50.90 o 
  11   5  13      136.92       72.11     26.74 o 
  13   5  13      646.18      628.93     48.58 o 
 -14   6  13        9.51        2.11     18.15 o 
 -12   6  13      328.78      261.35     54.69 o 
 -10   6  13      640.44      608.99    103.22 o 
  -8   6  13        2.78      -14.02     14.02 o 
  -6   6  13     5007.64     5353.18     84.51 o 
  -4   6  13     1266.93     1308.13     37.64 o 
  -2   6  13     4000.49     4142.35     57.32 o 
   0   6  13      578.87      596.65     28.85 o 
   2   6  13      449.29      467.86     25.45 o 
   4   6  13       10.45        1.42     10.61 o 
   6   6  13      145.53      185.52     25.62 o 
   8   6  13      483.02      476.75     60.99 o 
  10   6  13      761.38      762.35     43.39 o 
  12   6  13      398.14      406.32     48.51 o 
 -13   7  13      164.94      143.42     31.57 o 
 -11   7  13      927.74      965.06     57.20 o 
  -9   7  13       31.04       35.04     20.85 o 
  -7   7  13      503.54      529.80     33.37 o 
  -5   7  13       71.04       53.90     18.80 o 
  -3   7  13      115.66       59.62     11.93 o 
  -1   7  13      251.48      235.29     16.49 o 
   1   7  13     1101.90     1182.12     34.61 o 
   3   7  13      133.64      111.55     13.93 o 
   5   7  13      415.59      377.02     32.78 o 
   7   7  13      144.11      159.60     26.31 o 
   9   7  13      203.30      203.95     27.18 o 
  11   7  13       55.02       78.29     27.18 o 
 -12   8  13        5.46       -9.60     22.23 o 
 -10   8  13      117.28       93.68     26.82 o 
  -8   8  13        0.02        4.80     17.01 o 
  -6   8  13      192.25      180.41     27.49 o 
  -4   8  13      189.15      180.34     18.17 o 
  -2   8  13      371.42      312.13     25.55 o 
   0   8  13      219.94      199.89     17.29 o 
   2   8  13      554.82      588.62     28.59 o 
   4   8  13      776.63      793.41     31.13 o 
   6   8  13       92.92      105.22     24.71 o 
   8   8  13        0.81        2.16     18.92 o 
  10   8  13      257.16      231.52     65.81 o 
 -11   9  13      873.56      790.11     56.51 o 
  -9   9  13       21.21        6.77     20.55 o 
  -7   9  13      921.46      982.23     51.68 o 
  -5   9  13     1462.39     1540.15     51.91 o 
  -3   9  13       97.32       95.52     17.18 o 
  -1   9  13      244.21      226.66     23.94 o 
   1   9  13      848.53      830.87     34.02 o 
   3   9  13      935.74      911.93     41.80 o 
   5   9  13       29.47       21.85     22.23 o 
   7   9  13       81.65       60.62     23.98 o 
   9   9  13      524.73      519.85     51.41 o 
 -10  10  13      504.11      462.73     45.75 o 
  -8  10  13      106.54      130.63     28.81 o 
  -6  10  13        0.17       10.51     12.08 o 
  -4  10  13       13.07      -11.27     13.06 o 
  -2  10  13      176.73      193.68     28.71 o 
   0  10  13      635.69      707.57     38.18 o 
   2  10  13       19.45       28.09     15.34 o 
   4  10  13       26.08       24.31     17.30 o 
   6  10  13      161.45      211.55     42.73 o 
   8  10  13       16.67       20.98     25.82 o 
  -9  11  13       15.58       51.28     25.46 o 
  -7  11  13      315.62      311.09     26.88 o 
  -5  11  13       27.50       17.10     17.12 o 
  -3  11  13      752.66      708.25     53.77 o 
  -1  11  13      321.44      348.66     31.51 o 
   1  11  13      317.95      314.54     29.62 o 
   3  11  13      645.54      667.66     38.45 o 
   5  11  13       42.87       27.04     29.06 o 
   7  11  13       13.86       35.35     31.13 o 
  -6  12  13      155.70      154.89     34.50 o 
  -4  12  13       18.95       11.53     19.69 o 
  -2  12  13       87.88       67.89     29.69 o 
   0  12  13      269.53      329.45     35.22 o 
   2  12  13       17.30       11.22     25.09 o 
   4  12  13      185.05      153.94     41.95 o 
  -1  13  13        5.76       12.44     27.17 o 
 -16   0  14      700.79      665.18     83.80 o 
 -14   0  14      519.05      498.71     72.41 o 
 -12   0  14     3028.37     3384.03    169.15 o 
 -10   0  14     1997.99     2252.63     81.39 o 
  -8   0  14     7762.85     7636.82    163.67 o 
  -6   0  14      101.09       88.70     30.66 o 
  -4   0  14     3355.52     3674.94    117.04 o 
  -2   0  14       86.95       81.85     13.74 o 
   0   0  14      669.16      627.24     32.37 o 
   2   0  14     2108.50     2007.11    100.93 o 
   4   0  14      150.03      107.98     18.31 o 
   6   0  14        0.05        2.38     12.55 o 
   8   0  14      738.67      801.18     62.71 o 
  10   0  14      857.44      757.49    117.81 o 
  12   0  14     7979.78     8924.11    233.06 o 
  14   0  14      560.34      586.03     96.42 o 
 -15   1  14      768.90      732.64     60.45 o 
 -13   1  14     1440.19     1449.84     78.10 o 
 -11   1  14      947.19     1045.59     88.31 o 
  -9   1  14      476.27      477.95     37.77 o 
  -7   1  14      547.31      431.00     22.48 o 
  -5   1  14     1086.63     1209.93     50.08 o 
  -3   1  14       40.00       29.36      8.66 o 
  -1   1  14      607.90      623.38     20.38 o 
   1   1  14     2016.23     2149.03     32.39 o 
   3   1  14     1651.86     1725.42     60.64 o 
   5   1  14       30.60       30.18      9.24 o 
   7   1  14      819.71      735.76     63.44 o 
   9   1  14     1007.80     1179.34     53.83 o 
  11   1  14       27.40        1.84     16.62 o 
  13   1  14      277.69      316.19     36.51 o 
 -16   2  14     1092.06      999.33     71.04 o 
 -14   2  14      465.90      498.20     50.77 o 
 -12   2  14        2.57        3.84     18.13 o 
 -10   2  14       55.64       37.86     15.96 o 
  -8   2  14      204.89      270.42     25.94 o 
  -6   2  14       10.78        1.12      7.18 o 
  -4   2  14     1265.70     1263.45     27.07 o 
  -2   2  14      358.34      308.07     16.42 o 
   0   2  14     2288.14     2358.44     37.01 o 
   2   2  14     2497.89     2649.50     39.65 o 
   4   2  14     1204.56     1301.53     36.02 o 
   6   2  14      374.39      292.28     25.26 o 
   8   2  14       40.18       24.84     14.48 o 
  10   2  14      450.78      454.73     38.03 o 
  12   2  14      176.87      208.06     31.27 o 
  14   2  14      210.85      181.50     43.14 o 
 -15   3  14      347.87      314.70     45.68 o 
 -13   3  14      168.76      197.64     37.10 o 
 -11   3  14     2053.62     2268.53     71.47 o 
  -9   3  14     3512.33     3573.14     89.08 o 
  -7   3  14     2241.67     2181.39     54.73 o 
  -5   3  14      348.98      361.77     20.75 o 
  -3   3  14      886.71      890.49     23.97 o 
  -1   3  14        0.13        8.09      6.25 o 
   1   3  14       18.98       25.40      8.25 o 
   3   3  14      217.25      217.92     13.52 o 
   5   3  14       10.59       17.65     10.41 o 
   7   3  14      187.16      194.78     20.89 o 
   9   3  14      728.78      695.41     38.86 o 
  11   3  14     1363.82     1576.77     55.95 o 
  13   3  14     2144.02     2224.56     80.38 o 
 -14   4  14     1523.02     1582.15     85.19 o 
 -12   4  14      132.80      128.53     24.62 o 
 -10   4  14     1765.06     1932.30     65.45 o 
  -8   4  14      263.12      230.04     24.08 o 
  -6   4  14     2737.37     2866.37     56.82 o 
  -4   4  14      174.99      130.79     14.77 o 
  -2   4  14      216.52      244.72     23.49 o 
   0   4  14      377.24      371.52     17.12 o 
   2   4  14     1176.38     1240.57     35.11 o 
   4   4  14     3639.17     3953.95     62.94 o 
   6   4  14      312.32      290.15     23.67 o 
   8   4  14     2130.26     2137.03     56.32 o 
  10   4  14        0.09       26.62     18.80 o 
  12   4  14       43.78       45.15     19.68 o 
 -15   5  14      595.59      632.33     46.14 o 
 -13   5  14       26.28       23.28     18.46 o 
 -11   5  14      398.81      448.64     36.46 o 
  -9   5  14       25.44       27.40     18.34 o 
  -7   5  14      733.19      829.34     30.31 o 
  -5   5  14        1.97        6.21      9.44 o 
  -3   5  14      148.83      161.91     16.19 o 
  -1   5  14     2091.13     2257.50     44.83 o 
   1   5  14     2258.87     2410.12     42.97 o 
   3   5  14      533.58      546.36     31.36 o 
   5   5  14     1115.48     1141.35     48.60 o 
   7   5  14       22.48       23.50     15.06 o 
   9   5  14       17.25       19.65     15.16 o 
  11   5  14       40.08       30.79     21.77 o 
  13   5  14       21.70       28.42     28.04 o 
 -14   6  14      223.64      174.47     29.94 o 
 -12   6  14       18.87        1.10     19.93 o 
 -10   6  14     2235.93     2435.23    129.41 o 
  -8   6  14      391.43      383.15     88.12 o 
  -6   6  14      415.95      392.26     24.83 o 
  -4   6  14       35.17       31.79     11.90 o 
  -2   6  14      411.14      431.45     27.68 o 
   0   6  14      543.36      566.33     28.79 o 
   2   6  14      560.72      516.11     22.97 o 
   4   6  14      425.81      381.80     26.31 o 
   6   6  14      150.12      138.63     50.64 o 
   8   6  14      176.20      185.86     25.85 o 
  10   6  14     1325.88     1311.47     54.97 o 
  12   6  14        0.01        9.21     25.89 o 
 -13   7  14      161.69      127.07     30.44 o 
 -11   7  14        0.67       -3.27     20.03 o 
  -9   7  14        5.13       27.23     40.84 o 
  -7   7  14      999.86     1102.73     54.54 o 
  -5   7  14      106.62       87.74     16.93 o 
  -3   7  14      443.83      454.17     42.01 o 
  -1   7  14      137.46      128.99     14.82 o 
   1   7  14      142.50      154.77     17.97 o 
   3   7  14     2575.43     2881.04     59.72 o 
   5   7  14      597.81      502.02     37.69 o 
   7   7  14      712.43      672.30     44.88 o 
   9   7  14      122.63      129.69     32.37 o 
  11   7  14        1.19       11.13     22.14 o 
 -12   8  14      113.17       97.07     31.17 o 
 -10   8  14      193.72      183.70     38.35 o 
  -8   8  14      226.93      224.38     33.22 o 
  -6   8  14      173.28      170.00     22.01 o 
  -4   8  14      272.24      270.24     21.42 o 
  -2   8  14     2648.38     2909.63     67.59 o 
   0   8  14     1261.66     1278.16     39.47 o 
   2   8  14      187.35      155.42     18.76 o 
   4   8  14      198.92      186.63     30.79 o 
   6   8  14      200.71      170.20     28.84 o 
   8   8  14        0.76       18.99     23.73 o 
  10   8  14      162.72      114.89     36.79 o 
 -11   9  14       77.63       38.35     26.09 o 
  -9   9  14      193.61      163.07     33.10 o 
  -7   9  14        5.55       15.67     15.08 o 
  -5   9  14      835.61      878.52     49.20 o 
  -3   9  14       15.36        9.53     15.47 o 
  -1   9  14      617.56      665.77     63.62 o 
   1   9  14        4.30        5.41     12.91 o 
   3   9  14      120.72      117.97     18.47 o 
   5   9  14       90.51       90.96     27.46 o 
   7   9  14       74.82       61.94     28.42 o 
   9   9  14     1394.39     1505.34     77.36 o 
 -10  10  14      595.21      593.20    125.12 o 
  -8  10  14       48.72       30.24     23.87 o 
  -6  10  14       10.72       23.06     13.55 o 
  -4  10  14        0.56        0.21     16.50 o 
  -2  10  14      270.49      241.25     26.22 o 
   0  10  14       35.06       58.81     21.25 o 
   2  10  14      167.99      144.21     20.87 o 
   4  10  14      368.60      341.15     24.94 o 
   6  10  14       14.78       48.26     29.89 o 
   8  10  14        0.28       22.11     26.78 o 
  -7  11  14       33.37       58.78     28.24 o 
  -5  11  14      276.51      270.79     29.25 o 
  -3  11  14      373.03      397.82     36.96 o 
  -1  11  14      722.88      779.85     42.55 o 
   1  11  14       91.07       81.23     24.08 o 
   3  11  14       14.47       31.54     25.30 o 
   5  11  14        3.72       16.17     28.75 o 
  -4  12  14      242.45      206.68     36.25 o 
  -2  12  14        2.12        4.01     19.73 o 
   0  12  14        0.32       43.98     27.75 o 
   2  12  14       15.27      -20.18     24.13 o 
 -15   1  15       69.81       92.05     46.80 o 
 -13   1  15      233.04      222.09     42.35 o 
 -11   1  15      951.24      919.91     48.03 o 
  -9   1  15     3910.48     4342.98     84.59 o 
  -7   1  15      600.82      526.44     29.55 o 
  -5   1  15     2533.05     2698.03     53.66 o 
  -3   1  15       41.22       53.73     12.30 o 
  -1   1  15        5.50        1.93      7.11 o 
   1   1  15     3043.61     3211.76     47.75 o 
   3   1  15      493.38      501.49     26.62 o 
   5   1  15     1150.59     1290.25     44.82 o 
   7   1  15      918.60      977.00     49.36 o 
   9   1  15       95.31       86.15     26.24 o 
  11   1  15      359.21      328.43     36.55 o 
  13   1  15      188.65      185.11     36.36 o 
 -14   2  15      277.79      233.70     41.12 o 
 -12   2  15      172.02      139.50     25.39 o 
 -10   2  15     3275.50     3600.01     93.04 o 
  -8   2  15     1032.48     1047.70     34.75 o 
  -6   2  15     2129.04     2148.50     57.93 o 
  -4   2  15     1899.82     1981.70     40.63 o 
  -2   2  15        0.50        8.44      7.42 o 
   0   2  15     3897.40     4119.92     61.70 o 
   2   2  15      467.63      503.98     23.34 o 
   4   2  15     1015.27     1068.11     40.68 o 
   6   2  15       60.97       38.42     14.37 o 
   8   2  15      632.74      660.22     34.92 o 
  10   2  15      136.62      111.71     23.74 o 
  12   2  15      138.08      152.40     28.42 o 
 -15   3  15      504.29      530.39     80.30 o 
 -13   3  15      751.29      806.69     48.19 o 
 -11   3  15      114.96      127.32     23.43 o 
  -9   3  15        0.87       12.52     12.99 o 
  -7   3  15      379.48      339.28     35.23 o 
  -5   3  15        6.71       -2.01      8.80 o 
  -3   3  15        6.36        9.31      7.38 o 
  -1   3  15     1851.74     1904.11     41.75 o 
   1   3  15        0.21       12.03      9.86 o 
   3   3  15     2065.24     2161.57     76.57 o 
   5   3  15      130.23      157.83     20.36 o 
   7   3  15        0.55        7.38     14.14 o 
   9   3  15      373.65      362.34     32.11 o 
  11   3  15     2294.45     2577.13     73.65 o 
  13   3  15     1915.98     2058.75    112.93 o 
 -14   4  15       53.56       41.42     20.52 o 
 -12   4  15      586.13      601.51     42.57 o 
 -10   4  15      735.76      684.94     89.68 o 
  -8   4  15       12.31       20.24     15.00 o 
  -6   4  15      217.63      271.80     23.25 o 
  -4   4  15      141.49      138.95     16.34 o 
  -2   4  15       10.02       16.56      8.20 o 
   0   4  15       10.82       15.39      9.74 o 
   2   4  15     1829.36     1997.05     46.60 o 
   4   4  15      224.21      140.98     32.34 o 
   6   4  15      171.91      134.64     17.96 o 
   8   4  15       35.83       47.51     16.47 o 
  10   4  15      286.26      251.73     30.12 o 
  12   4  15      218.55      146.68     26.68 o 
 -13   5  15      139.19      150.37     28.47 o 
 -11   5  15       18.73       53.24     23.07 o 
  -9   5  15      600.09      605.88    130.82 o 
  -7   5  15      111.83      144.57     22.18 o 
  -5   5  15      851.83      845.73     33.94 o 
  -3   5  15      973.20     1039.48     36.94 o 
  -1   5  15     3012.45     3187.92     55.16 o 
   1   5  15      445.52      455.77     25.03 o 
   3   5  15      917.60     1004.23     79.58 o 
   5   5  15       14.06       22.44     17.45 o 
   7   5  15       59.82       55.89     17.52 o 
   9   5  15      448.94      382.28     44.92 o 
  11   5  15      257.99      187.38     26.45 o 
 -12   6  15      334.66      240.41     36.01 o 
 -10   6  15       94.58       94.31     26.74 o 
  -8   6  15      138.84      123.09     21.97 o 
  -6   6  15      203.11      208.49     27.50 o 
  -4   6  15        0.19       -0.23     10.25 o 
  -2   6  15     1295.85     1285.79     56.24 o 
   0   6  15      546.23      547.84     27.44 o 
   2   6  15     1012.66     1057.41     49.90 o 
   4   6  15     2149.90     2315.75     84.36 o 
   6   6  15       83.89       75.84     22.31 o 
   8   6  15      383.65      389.58     46.52 o 
  10   6  15     3240.83     3568.64     90.89 o 
 -13   7  15      361.02      280.98     74.79 o 
 -11   7  15      411.09      376.08     42.23 o 
  -9   7  15      476.85      466.02     58.98 o 
  -7   7  15      149.43      164.93     18.89 o 
  -5   7  15      243.77      211.70     22.15 o 
  -3   7  15       33.16       35.31     13.26 o 
  -1   7  15       33.36       54.75     17.89 o 
   1   7  15       56.67       64.87     15.05 o 
   3   7  15      682.89      705.29     31.60 o 
   5   7  15     2055.76     2192.83    165.16 o 
   7   7  15       50.36       30.47     22.06 o 
   9   7  15      193.26      209.14     37.86 o 
 -12   8  15        2.30        2.29     38.17 o 
 -10   8  15      265.04      233.68     57.88 o 
  -8   8  15       73.95       78.97     25.50 o 
  -6   8  15      194.73      183.93     20.39 o 
  -4   8  15      246.03      234.95     21.40 o 
  -2   8  15      419.07      429.62     36.27 o 
   0   8  15      235.91      220.18     27.49 o 
   2   8  15      414.69      433.80     24.05 o 
   4   8  15       31.85       39.53     22.34 o 
   6   8  15       65.38       65.86     27.84 o 
   8   8  15        0.33       10.04     25.04 o 
  -9   9  15      223.75      170.00     33.60 o 
  -7   9  15       29.74       18.10     15.45 o 
  -5   9  15      211.42      261.03     30.14 o 
  -3   9  15      886.56      880.88     55.44 o 
  -1   9  15      222.04      235.14     29.78 o 
   1   9  15       93.91       71.44     23.05 o 
   3   9  15      701.87      687.01     53.39 o 
   5   9  15     1153.68     1102.34     76.00 o 
   7   9  15      104.14       94.01     38.32 o 
  -8  10  15       36.72       24.48     22.91 o 
  -6  10  15      590.37      575.36     49.19 o 
  -4  10  15      336.78      287.59     32.51 o 
  -2  10  15       36.29       46.77     25.59 o 
   0  10  15       62.02       54.66     22.11 o 
   2  10  15      102.81      123.07     25.47 o 
   4  10  15     1735.74     2033.39     99.81 o 
   6  10  15      169.54      154.61     40.68 o 
  -5  11  15       90.79       93.90     25.53 o 
  -3  11  15      411.07      443.42     38.51 o 
  -1  11  15        7.56       19.18     26.90 o 
   1  11  15      131.29      123.06     54.18 o 
   3  11  15        3.05       -1.29     24.63 o 
 -14   0  16      156.63       58.96     40.01 o 
 -12   0  16      106.51       81.57     41.98 o 
 -10   0  16        5.97       35.87     20.53 o 
  -8   0  16       96.89       90.54     26.51 o 
  -6   0  16      904.48      982.80     67.34 o 
  -4   0  16     2160.79     1993.43     59.99 o 
  -2   0  16      149.19      111.89     18.35 o 
   0   0  16    12517.57    13735.17    214.58 o 
   2   0  16     1683.03     1983.56     92.62 o 
   4   0  16      637.62      649.48     38.87 o 
   6   0  16     2520.52     2958.65     81.30 o 
   8   0  16      604.62      621.17     60.23 o 
  10   0  16      612.09      597.66    107.87 o 
  12   0  16     3910.67     4838.82    170.34 o 
 -15   1  16      178.83      217.53     43.29 o 
 -13   1  16      211.19      161.02     52.35 o 
 -11   1  16       71.10       48.23     20.86 o 
  -9   1  16      183.63      220.88     25.50 o 
  -7   1  16      182.17      142.66     21.77 o 
  -5   1  16     1857.95     1875.91     48.58 o 
  -3   1  16      568.88      544.00     23.57 o 
  -1   1  16       15.00       20.41      9.04 o 
   1   1  16      926.16     1018.86     34.68 o 
   3   1  16      610.61      634.14     31.40 o 
   5   1  16      963.16      932.54     32.56 o 
   7   1  16      358.83      355.13     34.90 o 
   9   1  16       12.27        2.31     16.95 o 
  11   1  16       38.49       48.16     22.43 o 
 -14   2  16        0.60       -3.27     23.45 o 
 -12   2  16      255.49      245.83     32.05 o 
 -10   2  16       84.05       39.20     14.77 o 
  -8   2  16     1166.96     1252.30     41.97 o 
  -6   2  16       13.51       20.93     14.61 o 
  -4   2  16      538.71      505.15     28.91 o 
  -2   2  16      157.13      125.80     13.10 o 
   0   2  16      918.24      966.17     28.33 o 
   2   2  16      165.00      100.91     23.05 o 
   4   2  16      509.94      526.39     29.87 o 
   6   2  16       27.46       30.44     14.32 o 
   8   2  16     1833.52     1890.05     54.99 o 
  10   2  16       83.32       46.68     21.33 o 
  12   2  16        1.49      -10.52     23.50 o 
 -13   3  16       87.29       41.54     20.81 o 
 -11   3  16       92.70       82.47     21.82 o 
  -9   3  16       17.88       24.25     16.92 o 
  -7   3  16      341.81      250.47     22.69 o 
  -5   3  16     1248.45     1159.07     35.30 o 
  -3   3  16      213.76      170.48     15.70 o 
  -1   3  16     3298.55     3498.46     55.52 o 
   1   3  16     4376.05     4614.11     99.56 o 
   3   3  16       99.83       96.36     18.99 o 
   5   3  16     1358.43     1450.85     47.91 o 
   7   3  16     1285.38     1226.58     48.69 o 
   9   3  16       16.11        1.13     14.43 o 
  11   3  16     1759.25     1945.84     73.86 o 
 -14   4  16      703.29      626.03     55.44 o 
 -12   4  16     1137.19     1166.22     91.65 o 
 -10   4  16       79.81       57.85     51.97 o 
  -8   4  16     3390.03     3881.07     90.65 o 
  -6   4  16      463.93      477.92     25.75 o 
  -4   4  16     1210.30     1265.88     37.06 o 
  -2   4  16      247.36      260.53     17.21 o 
   0   4  16       39.48       22.44     13.25 o 
   2   4  16      151.52      148.63     17.01 o 
   4   4  16      756.49      788.44     39.98 o 
   6   4  16     2082.82     2230.06     63.64 o 
   8   4  16      800.83      870.88     41.41 o 
  10   4  16        6.16        4.77     16.23 o 
 -13   5  16      531.21      410.59     45.73 o 
 -11   5  16      163.55      178.20     33.26 o 
  -9   5  16     1935.35     2114.18     67.50 o 
  -7   5  16     1663.35     1692.35     80.15 o 
  -5   5  16       78.10       73.19     19.43 o 
  -3   5  16       55.96       32.55     18.58 o 
  -1   5  16      278.71      302.82     20.95 o 
   1   5  16      267.86      267.81     21.18 o 
   3   5  16       49.77       16.93     16.38 o 
   5   5  16      153.14      129.76     43.37 o 
   7   5  16      362.78      335.25     48.83 o 
   9   5  16     1537.46     1580.83     78.07 o 
  11   5  16       61.05       63.02     24.43 o 
 -12   6  16       88.05       58.01     26.60 o 
 -10   6  16      127.02      122.97     29.94 o 
  -8   6  16       77.59       53.01     18.97 o 
  -6   6  16      399.39      391.19     25.32 o 
  -4   6  16       22.34       15.33     12.47 o 
  -2   6  16      600.91      538.13     40.29 o 
   0   6  16      181.16      182.38     18.11 o 
   2   6  16      851.45      892.14     59.10 o 
   4   6  16        9.46       12.42     17.14 o 
   6   6  16      561.39      615.65     51.77 o 
   8   6  16       13.89       37.10     22.38 o 
  10   6  16      555.94      594.22     54.66 o 
 -11   7  16      215.69      138.27     33.58 o 
  -9   7  16     1643.83     1870.93    196.73 o 
  -7   7  16      384.09      462.05     40.19 o 
  -5   7  16       54.83       71.20     17.51 o 
  -3   7  16      654.93      735.64     47.18 o 
  -1   7  16      228.78      265.06     72.60 o 
   1   7  16      318.68      320.74     21.58 o 
   3   7  16        0.96       13.67     13.90 o 
   5   7  16     1080.30     1179.15     66.53 o 
   7   7  16       50.69       38.51     31.21 o 
   9   7  16      217.48      179.70     43.00 o 
 -10   8  16      103.49       64.95     36.61 o 
  -8   8  16     1625.32     1694.03     61.21 o 
  -6   8  16      489.36      473.54     38.78 o 
  -4   8  16      159.00      135.13     79.86 o 
  -2   8  16      285.50      247.34     33.48 o 
   0   8  16      522.76      491.51    112.92 o 
   2   8  16       95.79       68.47     18.05 o 
   4   8  16      348.41      362.59     41.57 o 
   6   8  16       82.13       25.65     30.21 o 
   8   8  16      194.60      158.90     44.85 o 
  -9   9  16      175.96      160.43     35.80 o 
  -7   9  16       43.86       18.49     19.21 o 
  -5   9  16       16.96       31.21     19.85 o 
  -3   9  16      345.45      315.67     37.61 o 
  -1   9  16       62.08       75.67     26.47 o 
   1   9  16        6.94      -16.97     17.58 o 
   3   9  16       46.80       43.47     18.82 o 
   5   9  16        2.96       22.92     29.85 o 
   7   9  16        9.02      -22.92     26.74 o 
  -6  10  16      485.52      535.18     63.63 o 
  -4  10  16       17.09        1.14     18.38 o 
  -2  10  16      404.61      393.48     43.23 o 
   0  10  16      310.91      238.83     35.70 o 
   2  10  16      454.65      374.25     31.87 o 
   4  10  16       55.08       49.76     32.44 o 
  -3  11  16      539.80      509.66    116.28 o 
  -1  11  16      196.10      150.65     39.64 o 
   1  11  16      217.42      234.67     46.54 o 
 -13   1  17      273.86      235.10     33.14 o 
 -11   1  17     1799.19     1976.38     63.67 o 
  -9   1  17       76.12       62.86     23.37 o 
  -7   1  17      985.10     1068.62     52.42 o 
  -5   1  17      115.27       86.89     21.11 o 
  -3   1  17      451.38      450.72     22.46 o 
  -1   1  17      784.69      805.59     28.00 o 
   1   1  17        1.61       14.84     11.10 o 
   3   1  17        0.07        4.56     16.05 o 
   5   1  17     1733.44     1821.25     45.22 o 
   7   1  17     1853.12     2019.22     74.65 o 
   9   1  17      829.61      885.93     52.41 o 
  11   1  17       10.32        2.05     20.46 o 
 -12   2  17     1216.83     1348.17     62.37 o 
 -10   2  17      276.16      342.74     32.43 o 
  -8   2  17      105.09       48.75     18.11 o 
  -6   2  17     1041.88     1093.26     75.75 o 
  -4   2  17      520.61      427.52     26.35 o 
  -2   2  17      325.86      347.22     21.36 o 
   0   2  17       87.71       55.58     14.29 o 
   2   2  17     1048.99     1139.50     51.84 o 
   4   2  17      929.21      991.55     40.59 o 
   6   2  17     2478.65     2895.56     79.87 o 
   8   2  17      152.73      107.61     20.28 o 
  10   2  17      654.27      547.93     44.87 o 
 -13   3  17      692.57      647.80     46.74 o 
 -11   3  17      258.52      213.50     35.20 o 
  -9   3  17      338.07      274.24     25.76 o 
  -7   3  17      357.58      331.27     36.59 o 
  -5   3  17      217.91      200.25     26.68 o 
  -3   3  17     1793.61     1801.96     41.35 o 
  -1   3  17      114.15       89.35     12.41 o 
   1   3  17     1561.49     1585.14     46.10 o 
   3   3  17        0.79        2.48     14.30 o 
   5   3  17      179.80      220.96     30.12 o 
   7   3  17       28.43       31.83     16.12 o 
   9   3  17      103.72       73.83     20.31 o 
  11   3  17      132.29       74.46     35.13 o 
 -12   4  17      320.29      241.02     46.73 o 
 -10   4  17      863.84      834.50     45.66 o 
  -8   4  17       58.78       33.86     17.87 o 
  -6   4  17      118.39      126.35     21.72 o 
  -4   4  17     1088.33     1102.06     43.81 o 
  -2   4  17      485.02      525.51     26.00 o 
   0   4  17      306.72      299.26     32.47 o 
   2   4  17      685.65      785.72     33.44 o 
   4   4  17      169.39      131.42     22.34 o 
   6   4  17      595.47      653.41     45.15 o 
   8   4  17       12.15       -4.14     17.75 o 
  10   4  17       14.01       12.87     18.36 o 
 -11   5  17       33.70       58.66     26.59 o 
  -9   5  17       13.01        2.33     17.19 o 
  -7   5  17       91.53       41.99     17.41 o 
  -5   5  17      367.69      365.20     31.88 o 
  -3   5  17      399.59      310.99     21.75 o 
  -1   5  17       12.74       12.54     13.48 o 
   1   5  17     1160.38     1214.67     42.60 o 
   3   5  17        1.20        4.29     16.29 o 
   5   5  17     1051.98     1238.80     85.28 o 
   7   5  17      187.90      168.09     33.81 o 
   9   5  17      189.75      174.93     32.64 o 
 -10   6  17      549.04      645.42     87.90 o 
  -8   6  17     1059.68      991.21     48.26 o 
  -6   6  17       11.88       15.79     14.35 o 
  -4   6  17     2209.63     2388.62     60.32 o 
  -2   6  17     1479.84     1514.41     51.75 o 
   0   6  17      478.90      445.36     29.51 o 
   2   6  17      638.40      662.00     32.67 o 
   4   6  17      264.37      281.70     48.88 o 
   6   6  17      258.85      285.04     65.01 o 
   8   6  17       36.66       34.37     27.55 o 
  -9   7  17       35.29       34.28     20.05 o 
  -7   7  17      604.95      662.55     46.73 o 
  -5   7  17      511.12      491.84     59.93 o 
  -3   7  17      547.80      513.48     42.05 o 
  -1   7  17      114.54       98.68     20.93 o 
   1   7  17       23.49       32.69     16.60 o 
   3   7  17     1013.86     1212.80     69.37 o 
   5   7  17        1.93       14.01     24.55 o 
   7   7  17      294.83      176.49     47.53 o 
  -8   8  17        3.30        4.18     19.26 o 
  -6   8  17        1.31        9.07     15.63 o 
  -4   8  17      191.31      238.63     48.19 o 
  -2   8  17      812.91      839.00     96.83 o 
   0   8  17      240.87      226.30     26.56 o 
   2   8  17       28.93       29.49     16.19 o 
   4   8  17        2.68       34.09     28.94 o 
   6   8  17       15.40      -17.72     27.53 o 
  -7   9  17      267.91      241.01     30.06 o 
  -5   9  17      533.77      505.96     39.56 o 
  -3   9  17     1120.63     1128.79     61.42 o 
  -1   9  17       23.78       21.36     22.54 o 
   1   9  17       69.29       73.04     21.96 o 
   3   9  17      849.82      842.55     73.04 o 
   5   9  17      362.19      351.38     51.59 o 
  -4  10  17       39.83       26.77     24.41 o 
  -2  10  17      145.26      159.80     46.28 o 
   0  10  17       22.26       -1.58     23.50 o 
   2  10  17      129.97      125.61     47.87 o 
 -10   0  18      400.79      363.67     58.04 o 
  -8   0  18      154.03      120.01     37.24 o 
  -6   0  18     2194.60     2177.88    105.01 o 
  -4   0  18        2.25        3.24     15.04 o 
  -2   0  18     2871.62     2873.03     77.29 o 
   0   0  18        4.98       19.65     15.06 o 
   2   0  18      684.62      736.29     63.22 o 
   4   0  18     1170.21     1475.41     89.05 o 
   6   0  18        2.78        7.52     18.84 o 
   8   0  18     1548.22     1524.77    140.89 o 
  10   0  18     1332.02     1639.67    138.33 o 
 -13   1  18       40.84       19.17     30.36 o 
 -11   1  18        3.48      -15.11     15.11 o 
  -9   1  18     1426.36     1567.16     85.29 o 
  -7   1  18        3.86        7.00     18.15 o 
  -5   1  18      436.41      413.32     35.43 o 
  -3   1  18      338.67      325.28     20.36 o 
  -1   1  18      259.28      252.59     24.33 o 
   1   1  18        8.43       10.27     16.57 o 
   3   1  18      565.89      603.25    107.58 o 
   5   1  18       88.26      102.23     20.70 o 
   7   1  18       15.27       21.88     14.71 o 
   9   1  18      200.44      201.65     40.41 o 
 -12   2  18       12.57       22.10     24.40 o 
 -10   2  18      764.51      790.90     45.91 o 
  -8   2  18      145.58      129.58     31.08 o 
  -6   2  18       16.70       -4.42     26.86 o 
  -4   2  18     1231.17     1282.47     63.33 o 
  -2   2  18        0.17       11.84     10.49 o 
   0   2  18      155.57      129.35     17.89 o 
   2   2  18       10.96       14.32     17.05 o 
   4   2  18        0.29        2.39     16.53 o 
   6   2  18      565.93      494.12     33.82 o 
   8   2  18       79.66       66.98     19.89 o 
  10   2  18      584.69      654.63     63.49 o 
 -11   3  18     1777.18     1891.55     68.05 o 
  -9   3  18       68.03       54.05     20.66 o 
  -7   3  18      778.76      718.67     63.09 o 
  -5   3  18      530.63      509.98     29.83 o 
  -3   3  18      648.27      618.83     37.85 o 
  -1   3  18      421.99      414.43     40.71 o 
   1   3  18      187.36      167.50     19.45 o 
   3   3  18       35.54       63.57     22.31 o 
   5   3  18      185.23      178.09     26.56 o 
   7   3  18      397.46      462.66     37.27 o 
   9   3  18     1359.01     1500.04     66.29 o 
 -12   4  18        2.48       -1.51     37.48 o 
 -10   4  18       94.27       80.81     20.30 o 
  -8   4  18      293.92      247.56     25.14 o 
  -6   4  18       63.65       55.52     17.98 o 
  -4   4  18      779.75      760.44     35.32 o 
  -2   4  18        7.25        4.63     13.27 o 
   0   4  18      515.07      500.62     29.84 o 
   2   4  18      311.19      268.20     50.08 o 
   4   4  18     1210.43     1353.45     54.18 o 
   6   4  18      213.23      163.29     34.35 o 
   8   4  18      710.41      756.84     46.74 o 
 -11   5  18      539.84      471.31     48.25 o 
  -9   5  18        7.73       14.25     18.79 o 
  -7   5  18      238.25      188.18     24.78 o 
  -5   5  18      127.79       91.64     16.48 o 
  -3   5  18     2028.99     2089.78     73.36 o 
  -1   5  18      411.34      427.88     28.60 o 
   1   5  18      176.61      123.61     27.82 o 
   3   5  18      436.84      404.04     37.66 o 
   5   5  18      404.15      384.35     53.48 o 
   7   5  18      683.44      695.05     58.13 o 
 -10   6  18      964.23      866.53     79.96 o 
  -8   6  18       17.19       22.97     18.46 o 
  -6   6  18       41.48       34.69     16.62 o 
  -4   6  18       19.60       19.13     13.63 o 
  -2   6  18       16.06       18.40     19.73 o 
   0   6  18       16.78       14.93     15.03 o 
   2   6  18      150.50      180.58     28.79 o 
   4   6  18       76.65       44.67     21.32 o 
   6   6  18       16.34       -2.80     23.85 o 
  -9   7  18       33.31       40.89     22.57 o 
  -7   7  18      220.84      250.24     34.30 o 
  -5   7  18      926.06      985.58     47.10 o 
  -3   7  18        1.40       10.79     17.33 o 
  -1   7  18       49.31       20.31     21.73 o 
   1   7  18     1039.84     1115.06     43.66 o 
   3   7  18      697.59      707.73     48.03 o 
   5   7  18       57.28       80.09     35.08 o 
  -6   8  18      274.91      273.11     56.46 o 
  -4   8  18      260.14      243.38     40.02 o 
  -2   8  18      351.14      333.11     31.29 o 
   0   8  18      265.23      286.61     36.92 o 
   2   8  18      400.23      342.38     28.90 o 
   4   8  18        7.74       10.15     22.88 o 
  -3   9  18      181.45      185.41     34.06 o 
  -1   9  18      120.67      119.60     30.00 o 
   1   9  18      236.81      287.05     38.41 o 
 -11   1  19        0.10       -2.51     18.89 o 
  -9   1  19      147.42       98.93     27.48 o 
  -7   1  19      895.64      903.84     51.82 o 
  -5   1  19       52.61       75.51     21.71 o 
  -3   1  19     2416.32     2539.38     60.27 o 
  -1   1  19      710.82      760.23     28.34 o 
   1   1  19        0.04      -14.05     14.05 o 
   3   1  19      185.05      169.57     28.57 o 
   5   1  19      634.59      575.75     45.97 o 
   7   1  19      126.07      109.39     23.45 o 
   9   1  19        3.51       -0.25     24.20 o 
 -10   2  19      240.96      212.60     51.12 o 
  -8   2  19     2595.96     2637.06    126.88 o 
  -6   2  19       26.15       17.87     23.84 o 
  -4   2  19      395.16      365.48     39.40 o 
  -2   2  19     3502.52     4048.43    134.41 o 
   0   2  19       33.72       42.03     14.78 o 
   2   2  19      271.61      251.21     38.70 o 
   4   2  19      112.13       93.09     26.36 o 
   6   2  19       11.55       -0.83     16.88 o 
   8   2  19        0.19       18.71     20.16 o 
 -11   3  19      302.27      264.13     33.34 o 
  -9   3  19       19.02        9.15     22.19 o 
  -7   3  19      126.85      115.79     26.19 o 
  -5   3  19       10.43       16.11     14.68 o 
  -3   3  19       75.70       72.45     16.77 o 
  -1   3  19      520.08      501.17     58.29 o 
   1   3  19      366.21      288.42     31.93 o 
   3   3  19      319.45      291.59     34.38 o 
   5   3  19      578.60      625.16     55.80 o 
   7   3  19      204.26      146.86     29.83 o 
 -10   4  19      642.75      556.50     42.27 o 
  -8   4  19      131.20       92.70     27.32 o 
  -6   4  19      130.16      117.25     25.59 o 
  -4   4  19      840.69      854.41     45.45 o 
  -2   4  19       98.85      124.29     41.18 o 
   0   4  19     1005.04     1069.07     40.75 o 
   2   4  19        1.96        5.06     18.49 o 
   4   4  19      592.19      586.90     45.69 o 
   6   4  19       98.09       68.21     21.22 o 
  -9   5  19      301.36      257.73     30.05 o 
  -7   5  19      500.56      492.14     75.03 o 
  -5   5  19       77.99       42.27     20.30 o 
  -3   5  19      537.38      478.72     54.20 o 
  -1   5  19      492.69      464.01     30.01 o 
   1   5  19      461.99      475.05     30.17 o 
   3   5  19       37.18       37.77     21.63 o 
   5   5  19      256.70      190.53     30.34 o 
   7   5  19       52.21       10.99     46.30 o 
  -8   6  19       87.39       46.76     20.85 o 
  -6   6  19       68.60       55.94     20.57 o 
  -4   6  19      100.92      123.23     28.88 o 
  -2   6  19      113.34      131.22     27.98 o 
   0   6  19        0.88        6.74     16.21 o 
   2   6  19      712.10      888.60     51.64 o 
   4   6  19       40.58       30.89     24.50 o 
  -7   7  19      581.97      468.16     66.22 o 
  -5   7  19       45.37       37.71     20.97 o 
  -3   7  19       22.01       24.30     18.56 o 
  -1   7  19      187.79      199.31     53.28 o 
   1   7  19      764.24      897.84     40.68 o 
   3   7  19      190.65      188.27     32.04 o 
  -4   8  19      209.06      191.62     28.34 o 
  -2   8  19       11.68        8.84     17.51 o 
   0   8  19        0.39        4.15     22.86 o 
 -10   0  20        7.75       15.96     33.93 o 
  -6   0  20      182.04      177.67     40.99 o 
  -4   0  20     1008.17     1014.12     70.29 o 
  -2   0  20     1014.07     1112.11     71.26 o 
   0   0  20     1039.35     1271.04     79.53 o 
   4   0  20      157.66      186.86     45.09 o 
  -9   1  20      618.29      556.04     46.13 o 
  -7   1  20      705.76      548.99     60.56 o 
  -5   1  20      136.82       75.01     22.46 o 
  -3   1  20        8.95       21.77     12.58 o 
  -1   1  20      686.07      729.74     38.32 o 
   1   1  20      294.16      232.36     59.25 o 
   3   1  20     1723.24     1828.13    104.09 o 
   5   1  20       39.35       49.77     25.14 o 
   7   1  20      240.86      191.16     34.93 o 
  -8   2  20       26.73       37.82     24.33 o 
  -6   2  20       77.88       74.26     23.63 o 
  -4   2  20       83.39       74.05     17.70 o 
  -2   2  20        5.25       11.13     13.98 o 
   0   2  20       33.45       34.51     19.60 o 
   2   2  20      980.49     1083.23     55.24 o 
   4   2  20      282.77      206.41     32.90 o 
   6   2  20      213.71      224.70     48.02 o 
  -9   3  20      648.69      633.22     67.15 o 
  -7   3  20      923.82     1098.09     65.17 o 
  -5   3  20       66.18       87.70     23.93 o 
  -3   3  20      959.58     1099.96     77.25 o 
  -1   3  20      795.34      873.21     37.97 o 
   1   3  20        3.13       10.80     18.15 o 
   3   3  20      204.45      241.60     33.37 o 
   5   3  20       42.58       52.60     26.32 o 
  -8   4  20        0.01        7.63     21.34 o 
  -4   4  20       35.63       26.97     15.77 o 
  -2   4  20      406.55      421.93     37.92 o 
   0   4  20       31.08       23.19     16.65 o 
   2   4  20      743.74      695.99    110.46 o 
   4   4  20      146.85      195.67     33.34 o 
  -5   5  20       13.88       15.35     17.45 o 
  -3   5  20       48.82       61.96     24.13 o 
  -1   5  20      261.00      246.86     32.92 o 
   1   5  20      113.44       99.14     25.64 o 
   3   5  20       21.00       -2.56     34.25 o 
  -4   6  20       79.53       86.97     27.09 o 
  -2   6  20      574.67      578.20     45.32 o 
   0   6  20        3.04       -6.99     21.18 o 
   2   6  20      162.96      111.85     28.14 o 
  -7   1  21        0.22       -8.31     19.48 o 
  -5   1  21      866.43     1038.89     52.89 o 
  -3   1  21       55.61       29.13     16.68 o 
  -1   1  21       64.78       65.57     38.12 o 
   1   1  21      188.87      185.67     29.31 o 
   3   1  21      140.08      112.75     28.20 o 
  -4   2  21      140.22      102.48     19.97 o 
  -2   2  21      182.63      151.36     21.17 o 
   0   2  21       44.92       44.42     21.24 o 
   2   2  21       35.86       20.93     21.04 o 
  -5   3  21      432.46      385.60     36.35 o 
  -3   3  21        9.18       31.23     21.17 o 
  -1   3  21      230.91      160.96     21.82 o 
   1   3  21      321.57      355.62     36.86 o 
   3   3  21      283.93      199.37     31.72 o 
  -4   4  21       67.13       74.13     24.92 o 
  -2   4  21        0.05        4.85     20.06 o 
   0   4  21      136.02      105.53     25.70 o 
   2   4  21      217.27      164.36     31.12 o 
  -3   5  21       16.46       20.11     34.39 o 
  -1   5  21       53.80       35.33     23.17 o 
  -4   0  22      352.39      257.27     44.44 o 
  -2   0  22      154.01      127.25     38.50 o 
   0   0  22       33.95        6.78     26.22 o 
  -3   1  22       97.61      109.30     25.65 o 
  -1   1  22      348.29      279.72     66.86 o 
  -2   2  22       95.23       34.46     31.35 o 
                                                 
